# Supplementary material for: Aggregation of cohorts for histopathological diagnosis with deep morphological analysis
Source: Sci Rep. 2021 Feb 3;11:2876. doi: 10.1038/s41598-021-82642-1 (PMC7858624; doi:10.1038/s41598-021-82642-1)
Supplement: Supplementary file 2 — Supplementary Information 2. [file 41598_2021_82642_MOESM2_ESM.csv]

	cohort	sub-dataset_no	set	case	class	slide_name	slide_level	slide_level_mpp
0	KIRC	1	train	TCGA-A3-3347	pos	TCGA-A3-3347-01A-02-BS2.13d8fe0e-0a63-4b08-a6e5-5a68b354e08e.svs	0	0.5015
1	KIRC	1	train	TCGA-BP-5199	pos	TCGA-BP-5199-01A-01-BS1.336bd902-d1e1-44b7-ae9c-2b3ecb774263.svs	0	0.5015
2	KIRC	1	train	TCGA-BP-4340	pos	TCGA-BP-4340-01A-01-BS1.479bd679-8dd5-43ad-a64a-cb746a66946e.svs	0	0.5015
3	KIRC	1	train	TCGA-CJ-4636	pos	TCGA-CJ-4636-01A-02-BS2.3bd5f025-5cfd-455c-bfcb-133f01d9525f.svs	0	0.5015
4	KIRC	1	train	TCGA-BP-4160	pos	TCGA-BP-4160-01A-01-BS1.ba082070-8d6e-48c3-a49a-139880ec2459.svs	0	0.5015
5	KIRC	1	train	TCGA-BP-4775	pos	TCGA-BP-4775-01A-01-BS1.c26099fa-b530-4418-8eca-d227cb8a8274.svs	0	0.5015
6	KIRC	1	train	TCGA-B4-5378	pos	TCGA-B4-5378-01A-01-BS1.f26a3827-6af2-4dab-b881-2882a527e5e0.svs	0	0.5015
7	KIRC	1	train	TCGA-B8-5545	pos	TCGA-B8-5545-01A-01-BS1.fd70d766-b870-478a-8abf-2a591e22e074.svs	0	0.5015
8	KIRC	1	train	TCGA-BP-5182	pos	TCGA-BP-5182-01A-01-BS1.0bea321a-422f-42e1-9272-f842f4afd841.svs	0	0.5015
9	KIRC	1	train	TCGA-B4-5838	pos	TCGA-B4-5838-01A-01-TS1.957e3c9d-2141-425d-976b-7898363d4709.svs	0	0.5015
10	KIRC	1	train	TCGA-CZ-5454	pos	TCGA-CZ-5454-01A-01-BS1.b5e5e9cf-7890-4526-803f-4e0e40798e40.svs	0	0.5015
11	KIRC	1	train	TCGA-B8-A54D	pos	TCGA-B8-A54D-01A-02-TS2.C3F86ECE-94E1-4D0D-9AF8-E0021DA29A55.svs	1	0.9872
12	KIRC	1	train	TCGA-BP-5198	pos	TCGA-BP-5198-01A-01-BS1.10858d2c-48ec-4571-9468-766a942692df.svs	0	0.5015
13	KIRC	1	train	TCGA-CJ-4635	pos	TCGA-CJ-4635-01A-01-BS1.ccafe681-9568-43be-add9-fd25da5b8a7e.svs	0	0.5015
14	KIRC	1	train	TCGA-B0-4846	pos	TCGA-B0-4846-01A-01-TS1.bd18da16-67fd-49f0-88b7-34b686ed6208.svs	0	0.5015
15	KIRC	1	train	TCGA-DV-5566	pos	TCGA-DV-5566-01A-01-TS1.fa9c2ebc-8c7a-4a3f-8c68-560c2a39c5b6.svs	0	0.5015
16	KIRC	1	train	TCGA-B0-5695	pos	TCGA-B0-5695-01A-01-TS1.cd66904b-aa4e-4303-9cfb-905868addc21.svs	0	0.5015
17	KIRC	1	train	TCGA-B0-4818	pos	TCGA-B0-4818-01A-01-BS1.3e14326c-26b3-4693-8c5b-e18af1a5c7d7.svs	0	0.5015
18	KIRC	1	train	TCGA-BP-4758	neg	TCGA-BP-4758-11A-01-TS1.8e6bd078-8570-4a87-8625-36eac12b47cc.svs	0	0.5015
19	KIRC	1	train	TCGA-B0-4837	neg	TCGA-B0-4837-11A-01-BS1.96947177-0964-46cf-bda8-5d03f9130a99.svs	0	0.5015
20	KIRC	1	train	TCGA-B8-5546	neg	TCGA-B8-5546-11A-01-TS1.57212fcd-4321-4d51-ad73-5c0fe2e5f137.svs	1	1.0080602701003094
21	KIRC	1	train	TCGA-CZ-4857	neg	TCGA-CZ-4857-11A-01-BS1.698df07d-7750-4df4-80a4-134b5874827c.svs	0	0.5015
22	KIRC	1	train	TCGA-B0-4688	neg	TCGA-B0-4688-11A-01-TS1.32180ce2-a99c-4623-8557-d50458365166.svs	0	0.4957
23	KIRC	1	train	TCGA-CJ-4901	neg	TCGA-CJ-4901-11A-01-TS1.baf0d812-d03b-4472-a944-f6e6c6848bbc.svs	0	0.5015
24	KIRC	1	train	TCGA-B0-5084	neg	TCGA-B0-5084-11A-01-TS1.b9fe1ffd-fd04-4b0d-a16c-6746d4a8a536.svs	0	0.5015
25	KIRC	1	train	TCGA-BP-4345	neg	TCGA-BP-4345-11A-01-BS1.ebed6c30-1591-4187-ae5b-8e781de0ac08.svs	0	0.5015
26	KIRC	1	train	TCGA-B8-4154	neg	TCGA-B8-4154-11A-01-BS1.74cc9128-220c-4e07-9b62-0fdfd47a8577.svs	0	0.5015
27	KIRC	1	train	TCGA-BP-4325	neg	TCGA-BP-4325-11A-01-TS1.3139f653-fc53-4056-813d-17e44a9d3a47.svs	0	0.5015
28	KIRC	1	train	TCGA-B0-4839	neg	TCGA-B0-4839-11A-01-BS1.e70abe00-d831-4060-a850-18b82752ea95.svs	0	0.5015
29	KIRC	1	train	TCGA-CJ-4634	neg	TCGA-CJ-4634-11A-01-BS1.919d26d5-05a6-4f35-80d4-4a451ca3f4c1.svs	0	0.5015
30	KIRC	1	train	TCGA-CJ-4638	neg	TCGA-CJ-4638-11A-01-BS1.10452ff5-e131-42ee-b6c9-b98d3d9c55d4.svs	0	0.5015
31	KIRC	1	train	TCGA-CZ-5455	neg	TCGA-CZ-5455-11A-01-TS1.11602ef1-42af-4134-9035-e5cc78ff3839.svs	0	0.5015
32	KIRC	1	train	TCGA-BP-4341	neg	TCGA-BP-4341-11A-01-BS1.6cebcadd-8883-45d1-a763-2bd9dc145790.svs	0	0.5015
33	KIRC	1	train	TCGA-BP-4164	neg	TCGA-BP-4164-11A-01-BS1.6ed59862-0c7f-463d-b3e1-48f5b3970bb4.svs	0	0.5015
34	KIRC	1	train	TCGA-B0-5120	neg	TCGA-B0-5120-11A-01-TS1.e5a29e92-4125-4acb-a797-86822b4961a2.svs	0	0.5015
35	KIRC	1	train	TCGA-BP-4968	neg	TCGA-BP-4968-11A-01-TS1.60923aa1-6754-4d59-a4f2-f281ed6f6726.svs	0	0.5015
36	KIRC	1	val	TCGA-CZ-4865	pos	TCGA-CZ-4865-01A-01-BS1.6fe2433b-acfd-420a-892b-b367de8dd8e1.svs	0	0.5015
37	KIRC	1	val	TCGA-A3-3370	pos	TCGA-A3-3370-01A-01-BS1.93cda19a-05c2-455d-8a91-d941887b1364.svs	0	0.5015
38	KIRC	1	val	TCGA-B4-5835	pos	TCGA-B4-5835-01A-01-TS1.563dbc70-14de-4c1e-92ab-dd76b52cc33f.svs	0	0.5015
39	KIRC	1	val	TCGA-BP-4762	pos	TCGA-BP-4762-01A-01-BS1.2b9671b7-066c-478c-88f3-6feefc7cfb81.svs	0	0.5015
40	KIRC	1	val	TCGA-A3-3328	pos	TCGA-A3-3328-01A-01-TS1.b7b9ec21-2754-4869-802c-92ee54972b19.svs	0	0.5015
41	KIRC	1	val	TCGA-BP-4991	pos	TCGA-BP-4991-01A-01-TS1.cfa2b9f9-1080-42f7-b93f-459fe2556560.svs	0	0.5015
42	KIRC	1	val	TCGA-B0-5116	pos	TCGA-B0-5116-01A-02-BS2.045ec2e5-ffd7-4d53-a5f4-d59e733d6d10.svs	0	0.5015
43	KIRC	1	val	TCGA-AK-3458	pos	TCGA-AK-3458-01A-01-TS1.1e1846f0-3936-4380-b3b4-ed3da28c60f6.svs	0	0.5015
44	KIRC	1	val	TCGA-CJ-5684	pos	TCGA-CJ-5684-01A-01-BS1.d6975937-3ae5-4412-8a2d-b753d97659f0.svs	0	0.504
45	KIRC	1	test	TCGA-AK-3425	pos	TCGA-AK-3425-01A-01-BS1.6f1fe1eb-4b90-41b6-8077-16c497f96e0d.svs	0	0.5015
46	KIRC	1	test	TCGA-BP-4756	pos	TCGA-BP-4756-01A-01-BS1.8a52d360-19d4-47d4-b3c7-16473aef4b2b.svs	0	0.5015
47	KIRC	1	test	TCGA-BP-4975	pos	TCGA-BP-4975-01A-01-BS1.c206ba6f-3387-446e-b2b5-8d38d50c8486.svs	0	0.5015
48	KIRC	1	test	TCGA-BP-4329	pos	TCGA-BP-4329-01A-02-BS2.79ad9a9e-92e5-4f8d-9e6a-31feea84c4c3.svs	0	0.5015
49	KIRC	1	test	TCGA-B0-4838	pos	TCGA-B0-4838-01A-01-BS1.069ef5da-f919-4525-823a-e820c043dac1.svs	0	0.5015
50	KIRC	1	test	TCGA-CJ-6032	pos	TCGA-CJ-6032-01A-01-TS1.f9b05107-4951-4118-91f9-a5df84971491.svs	1	1.008039700139988
51	KIRC	1	test	TCGA-AK-3427	pos	TCGA-AK-3427-01A-01-BS1.3fe67a9b-bcac-4001-8e67-0685a4e31850.svs	0	0.5015
52	KIRC	1	test	TCGA-B2-5641	pos	TCGA-B2-5641-01A-01-BS1.84f86b52-648d-41eb-bf80-506d77bb037b.svs	1	1.010812276923077
53	KIRC	1	test	TCGA-BP-4162	pos	TCGA-BP-4162-01A-01-TS1.5012b0c5-ee4d-456e-bc3a-93f91368cdec.svs	0	0.5015
54	KIRC	1	val	TCGA-BP-5191	neg	TCGA-BP-5191-11A-01-TS1.3ca2cbc7-dd07-4563-90db-a3f3b0b5f4e5.svs	0	0.5015
55	KIRC	1	val	TCGA-BP-4995	neg	TCGA-BP-4995-11A-01-TS1.284a8127-0a83-4523-a2bb-6335f9e92972.svs	0	0.5015
56	KIRC	1	val	TCGA-BP-4353	neg	TCGA-BP-4353-11A-01-TS1.59fbbada-7e23-4816-8455-e35c4bf13104.svs	0	0.5015
57	KIRC	1	val	TCGA-BP-5194	neg	TCGA-BP-5194-11A-01-TS1.a45d65f4-7e2a-41f7-9f71-7907ca8efe92.svs	0	0.5015
58	KIRC	1	val	TCGA-B0-5702	neg	TCGA-B0-5702-11A-01-TS1.64b1bfbc-fa53-4ec0-b756-d5fefc6ed1e3.svs	0	0.5015
59	KIRC	1	val	TCGA-A3-3306	neg	TCGA-A3-3306-11A-01-TS1.c622542f-4cd2-4dd7-a67c-06094e11bd3f.svs	0	0.5015
60	KIRC	1	val	TCGA-A3-3331	neg	TCGA-A3-3331-11A-01-TS1.b666f7dc-85c0-42c8-9198-986cb747d85b.svs	0	0.5015
61	KIRC	1	val	TCGA-B0-4819	neg	TCGA-B0-4819-11A-01-BS1.4f72136c-3a23-48aa-a096-5f92d700d297.svs	0	0.5015
62	KIRC	1	val	TCGA-CW-6093	neg	TCGA-CW-6093-11A-01-TS1.8d9b0bbf-3bc1-4524-a2f5-114601b7d413.svs	1	0.9848184516225736
63	KIRC	1	test	TCGA-A3-3317	neg	TCGA-A3-3317-11A-01-TS1.22dcad63-0452-4c65-bcab-12dd1849289a.svs	0	0.5015
64	KIRC	1	test	TCGA-B0-5115	neg	TCGA-B0-5115-11A-01-TS1.068aa3ba-2f8e-48d8-a755-a488ff1a0335.svs	0	0.5015
65	KIRC	1	test	TCGA-CJ-5680	neg	TCGA-CJ-5680-11A-01-TS1.20ebe61d-6a8e-48d5-8c3b-b6b85db20c86.svs	0	0.504
66	KIRC	1	test	TCGA-B0-4841	neg	TCGA-B0-4841-11A-01-TS1.186c1682-0c95-4247-ab64-4341f33cabe9.svs	0	0.5015
67	KIRC	1	test	TCGA-BP-4959	neg	TCGA-BP-4959-11A-01-TS1.72899f5f-0f21-4423-969e-d90463f0ea90.svs	0	0.5015
68	KIRC	1	test	TCGA-BP-4176	neg	TCGA-BP-4176-11A-01-TS1.a54ef7ac-ada4-44f9-85ca-cffc2e595a98.svs	0	0.5015
69	KIRC	1	test	TCGA-CJ-4643	neg	TCGA-CJ-4643-11A-01-BS1.38fa979a-99a3-424d-b633-2158f444069a.svs	0	0.5015
70	KIRC	1	test	TCGA-CZ-5451	neg	TCGA-CZ-5451-11A-01-TS1.4a9c3cb0-5145-4f15-9983-e3f1fc3b2ee4.svs	0	0.5015
71	KIRC	1	test	TCGA-BP-4166	neg	TCGA-BP-4166-11A-01-BS1.bf7d59c5-cd03-438b-bed7-476237773ed8.svs	0	0.5015
72	KIRC	2	train	TCGA-B0-5094	pos	TCGA-B0-5094-01A-01-BS1.a8386aaf-ea36-4f31-9296-08f5e152e061.svs	0	0.5015
73	KIRC	2	train	TCGA-BP-4355	pos	TCGA-BP-4355-01A-01-TS1.f0f44e65-02b2-41bb-9ec9-f10f76974cff.svs	0	0.5015
74	KIRC	2	train	TCGA-CJ-4872	pos	TCGA-CJ-4872-01A-01-BS1.9bc3ed16-4735-41f3-aa71-1c357af9b343.svs	0	0.5015
75	KIRC	2	train	TCGA-BP-4960	pos	TCGA-BP-4960-01A-01-TS1.d03a67b8-1020-48b3-b70c-04f029809b3a.svs	0	0.5015
76	KIRC	2	train	TCGA-BP-4354	pos	TCGA-BP-4354-01A-02-BS2.b664a320-daaf-4f20-94ce-fbd6bafe461d.svs	0	0.5015
77	KIRC	2	train	TCGA-BP-4790	pos	TCGA-BP-4790-01A-01-BS1.e4a86e25-b922-44ca-9887-7929a907a442.svs	0	0.5015
78	KIRC	2	train	TCGA-DV-5574	pos	TCGA-DV-5574-01A-01-TS1.d2f40f19-b1fd-4272-9265-a2a0ddf18024.svs	0	0.5015
79	KIRC	2	train	TCGA-B8-4146	pos	TCGA-B8-4146-01B-01-TS1.af4f62d8-e07d-4edd-9ed5-29b4ec9dc236.svs	1	1.0080544198099624
80	KIRC	2	train	TCGA-AK-3445	pos	TCGA-AK-3445-01A-02-BS2.86dc84d2-c899-4ad6-a66a-84e046f0e0f6.svs	0	0.5015
81	KIRC	2	train	TCGA-A3-3313	pos	TCGA-A3-3313-01A-01-TS1.7097e2d3-1ffd-477e-a7a6-ce1d3180b50c.svs	0	0.5015
82	KIRC	2	train	TCGA-B0-5107	pos	TCGA-B0-5107-01A-01-BS1.d882c53c-ff64-4365-ad11-816b430c3927.svs	0	0.5015
83	KIRC	2	train	TCGA-B0-5077	pos	TCGA-B0-5077-01A-01-BS1.fc72be46-efc0-4370-bbf0-7d78c6320db3.svs	0	0.5015
84	KIRC	2	train	TCGA-B0-4703	pos	TCGA-B0-4703-01A-01-TS1.bb97716b-b983-4a4d-9fee-6802ef4eb209.svs	1	1.0108169150787627
85	KIRC	2	train	TCGA-B0-4847	pos	TCGA-B0-4847-01A-01-TS1.83331af8-0864-4709-98e6-9c29cd719caf.svs	0	0.5015
86	KIRC	2	train	TCGA-BP-4988	pos	TCGA-BP-4988-01A-01-BS1.f99363a4-7d4a-41d7-9067-1846f9ac9317.svs	0	0.5015
87	KIRC	2	train	TCGA-CZ-4857	pos	TCGA-CZ-4857-01A-01-TS1.c6f03f58-691f-44c7-a6a4-5d8ca86be68d.svs	0	0.5015
88	KIRC	2	train	TCGA-BP-4987	pos	TCGA-BP-4987-01A-01-BS1.7ff672cb-fce4-4009-8b0e-bbcd54d44b46.svs	0	0.5015
89	KIRC	2	train	TCGA-BP-4973	pos	TCGA-BP-4973-01A-01-BS1.7ba01bb0-81e0-44af-80b3-9036dd3f662a.svs	0	0.5015
90	KIRC	2	train	TCGA-BP-4989	neg	TCGA-BP-4989-11A-01-TS1.e87a1ea8-51fc-48d5-b693-48b0abc20d55.svs	0	0.5015
91	KIRC	2	train	TCGA-B0-5697	neg	TCGA-B0-5697-11A-01-TS1.c79b6c65-5f33-482c-b889-5936eb21c646.svs	0	0.5015
92	KIRC	2	train	TCGA-CJ-4636	neg	TCGA-CJ-4636-11A-01-BS1.4403e2d2-d893-4631-b597-4b32c22cee49.svs	0	0.5015
93	KIRC	2	train	TCGA-B0-4707	neg	TCGA-B0-4707-11A-01-BS1.1aa9f436-196e-47be-aed3-180ea18e71f9.svs	0	0.4957
94	KIRC	2	train	TCGA-CJ-4920	neg	TCGA-CJ-4920-11A-01-TS1.42cab25b-d5e9-44d5-a03e-a65b4740e1a5.svs	0	0.5015
95	KIRC	2	train	TCGA-A3-3387	neg	TCGA-A3-3387-11A-01-TS1.839c4bac-b833-442a-aa4d-979dc2b73f97.svs	0	0.5015
96	KIRC	2	train	TCGA-B0-4688	neg	TCGA-B0-4688-11A-01-TS1.32180ce2-a99c-4623-8557-d50458365166.svs	0	0.4957
97	KIRC	2	train	TCGA-BP-5189	neg	TCGA-BP-5189-11A-01-TS1.3fd95971-6fcd-4b7e-a24e-324ccb8abe89.svs	0	0.5015
98	KIRC	2	train	TCGA-B0-5108	neg	TCGA-B0-5108-11A-01-TS1.b16643f5-9542-4f24-9969-536c0cb5cc0d.svs	0	0.5015
99	KIRC	2	train	TCGA-B0-5092	neg	TCGA-B0-5092-11A-01-TS1.5542f007-7518-4548-b8a9-6e92f878b92d.svs	0	0.5015
100	KIRC	2	train	TCGA-B8-4622	neg	TCGA-B8-4622-11A-01-TS1.d4840c85-d2e9-4494-940d-22f26dcff2a7.svs	0	0.5015
101	KIRC	2	train	TCGA-B8-5546	neg	TCGA-B8-5546-11A-01-TS1.57212fcd-4321-4d51-ad73-5c0fe2e5f137.svs	1	1.0080602701003094
102	KIRC	2	train	TCGA-BP-4326	neg	TCGA-BP-4326-11A-01-BS1.76b9c77a-9869-4478-b9c3-d8eba34f90dc.svs	0	0.5015
103	KIRC	2	train	TCGA-BP-4804	neg	TCGA-BP-4804-11A-01-TS1.f73e72f2-330c-4be9-9650-a7ec79c6cfc5.svs	0	0.5015
104	KIRC	2	train	TCGA-BP-4173	neg	TCGA-BP-4173-11A-01-BS1.3ab32e5e-6f78-4c1a-8872-a61919334618.svs	0	0.5015
105	KIRC	2	train	TCGA-CJ-5682	neg	TCGA-CJ-5682-11A-01-TS1.a1f1d495-68b5-477e-aee2-56f77b891e60.svs	0	0.504
106	KIRC	2	train	TCGA-BP-5184	neg	TCGA-BP-5184-11A-01-TS1.982f4a54-802b-4b18-af6b-f8e7a3fe81f9.svs	0	0.5015
107	KIRC	2	train	TCGA-B0-4697	neg	TCGA-B0-4697-11A-01-BS1.884f5541-391f-458b-9627-555c2497ee9e.svs	0	0.4957
108	KIRC	2	val	TCGA-BP-4334	pos	TCGA-BP-4334-01A-01-BS1.a7d031e8-0096-4fd3-b4ad-057a8b25ca56.svs	0	0.5015
109	KIRC	2	val	TCGA-BP-4331	pos	TCGA-BP-4331-01A-01-TS1.39476b0e-7cbc-4bf8-a761-84d69ae00485.svs	0	0.5015
110	KIRC	2	val	TCGA-CJ-4871	pos	TCGA-CJ-4871-01A-01-BS1.900c8c3a-99c7-463b-b183-47529fca2dd9.svs	0	0.5015
111	KIRC	2	val	TCGA-BP-4789	pos	TCGA-BP-4789-01A-01-TS1.4bb8fcf6-3ba4-40c2-be3d-12ab8b5c40c5.svs	0	0.5015
112	KIRC	2	val	TCGA-B8-5552	pos	TCGA-B8-5552-01B-01-TS1.7cfbbaef-3cf6-4ea1-825e-b521d282b9ab.svs	1	1.0080379484471405
113	KIRC	2	val	TCGA-BP-4803	pos	TCGA-BP-4803-01A-01-BS1.b4ac5e6c-6a2c-4451-955c-2ff98796b1b4.svs	0	0.5015
114	KIRC	2	val	TCGA-B8-A54D	pos	TCGA-B8-A54D-01A-02-TS2.C3F86ECE-94E1-4D0D-9AF8-E0021DA29A55.svs	1	0.9872
115	KIRC	2	val	TCGA-BP-5196	pos	TCGA-BP-5196-01A-01-BS1.ff9e832e-957b-412f-9633-e0d4d7888b77.svs	0	0.5015
116	KIRC	2	val	TCGA-B8-4143	pos	TCGA-B8-4143-01A-01-BS1.6bdb0020-ac99-4af4-b24a-a5a5d5c30b6c.svs	0	0.5015
117	KIRC	2	test	TCGA-B8-5165	pos	TCGA-B8-5165-01A-01-TS1.d14dd359-6e89-4c04-8d59-2a6787400778.svs	0	0.5015
118	KIRC	2	test	TCGA-B2-3923	pos	TCGA-B2-3923-01B-10-BS10.80E1C36D-D63B-4051-8BC7-9F5DC78E1379.svs	1	0.994033997953703
119	KIRC	2	test	TCGA-CZ-4862	pos	TCGA-CZ-4862-01A-01-BS1.8ce77ca9-b52b-484c-8e93-6aef1e895b2f.svs	0	0.5015
120	KIRC	2	test	TCGA-A3-A6NL	pos	TCGA-A3-A6NL-01A-01-TS1.08692307-9866-4A8E-8497-1D0DFBA2915D.svs	1	0.9872
121	KIRC	2	test	TCGA-AK-3426	pos	TCGA-AK-3426-01A-02-BS2.34a5f640-8ecd-46f8-a495-f89c128b4654.svs	0	0.5015
122	KIRC	2	test	TCGA-BP-4335	pos	TCGA-BP-4335-01A-01-TS1.24bf0a57-d22d-48d4-99d4-242a72ec476c.svs	0	0.5015
123	KIRC	2	test	TCGA-CJ-5689	pos	TCGA-CJ-5689-01A-01-BS1.0bf9eb23-53d8-4238-a31c-e2cc1c1dcf82.svs	0	0.504
124	KIRC	2	test	TCGA-BP-4165	pos	TCGA-BP-4165-01A-01-BS1.ac5c001e-c6d5-4535-85a2-3ab6c92ef7ad.svs	0	0.5015
125	KIRC	2	test	TCGA-BP-4344	pos	TCGA-BP-4344-01A-01-TS1.eee6835d-62ca-4964-a229-3760eed25d64.svs	0	0.5015
126	KIRC	2	val	TCGA-CJ-5675	neg	TCGA-CJ-5675-11A-01-TS1.0cf008b2-d79b-4995-a6a5-afe7e9687ebf.svs	0	0.504
127	KIRC	2	val	TCGA-B2-4102	neg	TCGA-B2-4102-11A-01-TS1.820c4f64-6231-4c61-8fb2-e2233e98998f.svs	0	0.5015
128	KIRC	2	val	TCGA-B0-4842	neg	TCGA-B0-4842-11A-01-BS1.a220335b-09e2-46ca-bc7c-79ea65bfcee0.svs	0	0.5015
129	KIRC	2	val	TCGA-CJ-5676	neg	TCGA-CJ-5676-11A-01-TS1.1f4e3e7c-1bf3-4a9e-8993-e5b07a28e52b.svs	0	0.504
130	KIRC	2	val	TCGA-B8-4619	neg	TCGA-B8-4619-11A-01-TS1.ca3f6440-5e93-4a7c-91f9-52778d91c841.svs	0	0.5015
131	KIRC	2	val	TCGA-A3-3376	neg	TCGA-A3-3376-11A-01-TS1.cf4dd813-b535-4917-9a76-c28c77ee29d6.svs	0	0.5015
132	KIRC	2	val	TCGA-CW-5584	neg	TCGA-CW-5584-11A-01-TS1.8210fe85-fa26-4fa7-87a2-2a86e9e0d5f6.svs	0	0.5015
133	KIRC	2	val	TCGA-B0-4816	neg	TCGA-B0-4816-11A-01-BS1.2802d2a5-c680-400c-8373-add8b5fd50d6.svs	0	0.5015
134	KIRC	2	val	TCGA-B0-5098	neg	TCGA-B0-5098-11A-01-TS1.2b44c6d9-175d-4f54-9740-368cc418c285.svs	0	0.5015
135	KIRC	2	test	TCGA-CW-5591	neg	TCGA-CW-5591-11A-01-TS1.80a57e6c-c0cc-4d39-8191-0ad2f975912d.svs	0	0.5015
136	KIRC	2	test	TCGA-B2-3923	neg	TCGA-B2-3923-11A-01-BS1.5a115116-d7af-41fc-ad9c-cdedd8098038.svs	0	0.5015
137	KIRC	2	test	TCGA-CW-5585	neg	TCGA-CW-5585-11A-01-TS1.b689cf6c-720a-415f-b648-6998329cd6fd.svs	0	0.5015
138	KIRC	2	test	TCGA-A3-3347	neg	TCGA-A3-3347-11A-01-TS1.04043d9b-b463-4fac-9a58-95b266e3c4ae.svs	0	0.5015
139	KIRC	2	test	TCGA-CZ-4859	neg	TCGA-CZ-4859-11A-01-TS1.7cf05654-8079-4bb6-b5f3-1cb1bd27f635.svs	0	0.5015
140	KIRC	2	test	TCGA-CJ-4888	neg	TCGA-CJ-4888-11A-01-TS1.bdcc33bd-5926-492a-a863-adc8e0d3d2a4.svs	0	0.5015
141	KIRC	2	test	TCGA-BP-5010	neg	TCGA-BP-5010-11A-01-TS1.81c4efd0-ab11-4a7e-be3d-d12141f072ab.svs	0	0.5015
142	KIRC	2	test	TCGA-B0-5084	neg	TCGA-B0-5084-11A-01-TS1.b9fe1ffd-fd04-4b0d-a16c-6746d4a8a536.svs	0	0.5015
143	KIRC	2	test	TCGA-A3-3319	neg	TCGA-A3-3319-11A-01-BS1.f79df4e5-1dcf-4c91-8481-132e20922a3e.svs	0	0.5015
144	KIRC	3	train	TCGA-CJ-4875	pos	TCGA-CJ-4875-01A-01-BS1.b2d8ad0f-2eb0-4412-a800-e72cb8d0aae1.svs	0	0.5015
145	KIRC	3	train	TCGA-CJ-5675	pos	TCGA-CJ-5675-01A-01-TS1.37ab5ec5-9175-454b-9a92-563f1ac9661d.svs	0	0.504
146	KIRC	3	train	TCGA-BP-4968	pos	TCGA-BP-4968-01A-01-TS1.a8d40d40-3f10-459d-ad5a-35c4d6b8c01f.svs	0	0.5015
147	KIRC	3	train	TCGA-B2-4098	pos	TCGA-B2-4098-01A-01-TS1.b8f6e798-8eeb-4977-bf54-0516f391b7e3.svs	0	0.5015
148	KIRC	3	train	TCGA-BP-4798	pos	TCGA-BP-4798-01A-01-TS1.31c4e153-aa23-42bc-853e-c79acf64872c.svs	0	0.5015
149	KIRC	3	train	TCGA-BP-4775	pos	TCGA-BP-4775-01A-01-TS1.e9eb861b-be79-49fd-a908-5a8a1991099b.svs	0	0.5015
150	KIRC	3	train	TCGA-B0-4690	pos	TCGA-B0-4690-01A-01-TS1.8d13dac8-dfbb-4cd5-82c5-293c62a87b6b.svs	1	1.0108245546414458
151	KIRC	3	train	TCGA-B0-4833	pos	TCGA-B0-4833-01A-01-TS1.d13a6cf3-026a-451e-834e-1e57177e015b.svs	0	0.5015
152	KIRC	3	train	TCGA-BP-5189	pos	TCGA-BP-5189-01A-02-BS2.ab11a853-2ca2-4471-8880-5ae2706bd44f.svs	0	0.5015
153	KIRC	3	train	TCGA-B0-5713	pos	TCGA-B0-5713-01A-01-BS1.172d03cf-174f-4455-ac32-624ed6370dce.svs	0	0.5015
154	KIRC	3	train	TCGA-A3-3320	pos	TCGA-A3-3320-01A-01-BS1.047ca0b0-4e73-4413-afe8-6de5c26309df.svs	0	0.5015
155	KIRC	3	train	TCGA-B8-4620	pos	TCGA-B8-4620-01A-01-TS1.f45ec4b6-52aa-496a-b047-3665a98a448f.svs	0	0.5015
156	KIRC	3	train	TCGA-BP-5181	pos	TCGA-BP-5181-01A-01-BS1.0397fc29-58b2-4b82-8846-c7ac32d4f09b.svs	0	0.5015
157	KIRC	3	train	TCGA-BP-5009	pos	TCGA-BP-5009-01A-01-BS1.183c4fce-812a-4b52-94a4-daf942e6c148.svs	0	0.5015
158	KIRC	3	train	TCGA-CW-5581	pos	TCGA-CW-5581-01A-01-BS1.9b5821de-2c19-4895-b2ab-d907296cabf2.svs	0	0.5015
159	KIRC	3	train	TCGA-B0-4699	pos	TCGA-B0-4699-01A-01-BS1.cdb8ebe8-0b5f-4b9f-8674-99f11a560624.svs	0	0.5015
160	KIRC	3	train	TCGA-CZ-4866	pos	TCGA-CZ-4866-01A-01-TS1.31bcb4ee-cdd2-4589-bf68-9ed9bc1edda6.svs	0	0.5015
161	KIRC	3	train	TCGA-CZ-5982	pos	TCGA-CZ-5982-01A-01-BS1.87f2c11d-a4bd-496d-b69a-368a1bf77fc1.svs	1	1.008021233569262
162	KIRC	3	train	TCGA-BP-5200	neg	TCGA-BP-5200-11A-01-TS1.8165f54e-fbc0-4f1e-9d1b-2a2487c44814.svs	0	0.5015
163	KIRC	3	train	TCGA-CJ-4873	neg	TCGA-CJ-4873-11A-01-TS1.3ef1ced4-0147-4aa9-98c8-e78abab0c568.svs	0	0.5015
164	KIRC	3	train	TCGA-B0-4839	neg	TCGA-B0-4839-11A-01-BS1.e70abe00-d831-4060-a850-18b82752ea95.svs	0	0.5015
165	KIRC	3	train	TCGA-A3-3313	neg	TCGA-A3-3313-11A-01-TS1.2cc3d0ed-f2b6-4b08-91bd-2be68b5614f0.svs	0	0.5015
166	KIRC	3	train	TCGA-GK-A6C7	neg	TCGA-GK-A6C7-11A-01-TS1.923A97F3-68D5-4D43-8554-A92D53DB1338.svs	0	0.504
167	KIRC	3	train	TCGA-A3-3387	neg	TCGA-A3-3387-11A-01-TS1.839c4bac-b833-442a-aa4d-979dc2b73f97.svs	0	0.5015
168	KIRC	3	train	TCGA-BP-4974	neg	TCGA-BP-4974-11A-01-TS1.abfa5d8f-2714-4eb8-95e8-2546476358bd.svs	0	0.5015
169	KIRC	3	train	TCGA-B0-4699	neg	TCGA-B0-4699-11A-01-TS1.28503b68-4844-4d86-a275-2ff66d648d6f.svs	0	0.4957
170	KIRC	3	train	TCGA-BP-5175	neg	TCGA-BP-5175-11A-01-TS1.2204379a-4bca-49a7-864d-83251ad4ffca.svs	0	0.5015
171	KIRC	3	train	TCGA-CJ-4636	neg	TCGA-CJ-4636-11A-01-BS1.4403e2d2-d893-4631-b597-4b32c22cee49.svs	0	0.5015
172	KIRC	3	train	TCGA-B0-4691	neg	TCGA-B0-4691-11A-01-TS1.a9833f70-3580-4b20-8864-5923b2f12c07.svs	0	0.4957
173	KIRC	3	train	TCGA-CZ-5985	neg	TCGA-CZ-5985-11A-01-TS1.b4bbf4c4-565e-4a17-9f21-4528d38b1dd2.svs	1	0.9848372691492582
174	KIRC	3	train	TCGA-B0-5094	neg	TCGA-B0-5094-11A-01-TS1.ce669fe6-e0d4-48d4-ba01-e5a90821c8f6.svs	0	0.5015
175	KIRC	3	train	TCGA-B0-4816	neg	TCGA-B0-4816-11A-01-BS1.2802d2a5-c680-400c-8373-add8b5fd50d6.svs	0	0.5015
176	KIRC	3	train	TCGA-A3-3323	neg	TCGA-A3-3323-11A-01-TS1.0b0209cf-d45c-4391-8994-6aab8821f292.svs	0	0.5015
177	KIRC	3	train	TCGA-BP-4776	neg	TCGA-BP-4776-11A-01-TS1.908fdd2f-b0df-42ef-896f-7359b8d810ac.svs	0	0.5015
178	KIRC	3	train	TCGA-BP-4353	neg	TCGA-BP-4353-11A-01-TS1.59fbbada-7e23-4816-8455-e35c4bf13104.svs	0	0.5015
179	KIRC	3	train	TCGA-B2-5639	neg	TCGA-B2-5639-11A-01-TS1.71ea14d0-1803-450c-b0da-96b61ee594e2.svs	0	0.4957
180	KIRC	3	val	TCGA-BP-4177	pos	TCGA-BP-4177-01A-02-BS2.a7fa3b5a-388e-4a47-8b28-6a4146295227.svs	0	0.5015
181	KIRC	3	val	TCGA-DV-5566	pos	TCGA-DV-5566-01A-01-BS1.bcb02c52-c9ca-4950-9998-d0fb5450c4f9.svs	0	0.5015
182	KIRC	3	val	TCGA-BP-5177	pos	TCGA-BP-5177-01A-01-BS1.9a160f1e-635c-40c9-94b6-d151ae2def10.svs	0	0.5015
183	KIRC	3	val	TCGA-B0-5706	pos	TCGA-B0-5706-01A-01-TS1.89d9608f-f7ce-4e04-a825-10530f22862c.svs	0	0.5015
184	KIRC	3	val	TCGA-B0-4847	pos	TCGA-B0-4847-01A-01-TS1.83331af8-0864-4709-98e6-9c29cd719caf.svs	0	0.5015
185	KIRC	3	val	TCGA-B0-4697	pos	TCGA-B0-4697-01A-01-TS1.5a12ae89-eadd-4754-a8da-8c916b407678.svs	0	0.5015
186	KIRC	3	val	TCGA-B0-5710	pos	TCGA-B0-5710-01A-01-BS1.ed81c4c8-d8f7-45e8-b5da-401e86162f59.svs	0	0.5015
187	KIRC	3	val	TCGA-AK-3443	pos	TCGA-AK-3443-01A-02-BS2.9a5b9b5e-aaac-4226-b88b-1c063a2a91e7.svs	0	0.5015
188	KIRC	3	val	TCGA-BP-4999	pos	TCGA-BP-4999-01A-01-TS1.f4e54fd2-16de-4543-8cd8-4437233e263c.svs	0	0.5015
189	KIRC	3	test	TCGA-B0-4819	pos	TCGA-B0-4819-01A-01-BS1.edaff3f9-4e6f-47e5-b4df-35f65a00889a.svs	0	0.5015
190	KIRC	3	test	TCGA-BP-4986	pos	TCGA-BP-4986-01A-01-BS1.eca43d2b-e0d5-4465-b67e-ed7baae84c7f.svs	0	0.5015
191	KIRC	3	test	TCGA-BP-4176	pos	TCGA-BP-4176-01A-02-BS2.f759afcc-29fc-4865-a18c-0718e316d564.svs	0	0.5015
192	KIRC	3	test	TCGA-B0-4813	pos	TCGA-B0-4813-01A-01-TS1.d74086ef-4e87-4441-b38f-a1d16cf88147.svs	0	0.5015
193	KIRC	3	test	TCGA-B0-4698	pos	TCGA-B0-4698-01A-01-TS1.6dffbf32-9b83-48cb-bb5e-2715fa078cc3.svs	0	2.0037
194	KIRC	3	test	TCGA-CJ-4916	pos	TCGA-CJ-4916-01A-01-BS1.cb1e65d5-f7b7-4410-a400-38936c729dd7.svs	0	0.5015
195	KIRC	3	test	TCGA-B8-5162	pos	TCGA-B8-5162-01A-01-BS1.72486129-2b25-4fe0-ba41-517823134d58.svs	0	0.5015
196	KIRC	3	test	TCGA-A3-3326	pos	TCGA-A3-3326-01A-01-BS1.c397674c-9338-4cfe-a8d1-645e3f43bace.svs	0	0.5015
197	KIRC	3	test	TCGA-B0-4718	pos	TCGA-B0-4718-01A-01-TS1.562cbb27-3945-4a57-839a-cf5795ab1a3f.svs	1	1.010830448228773
198	KIRC	3	val	TCGA-B0-5075	neg	TCGA-B0-5075-11A-01-TS1.fc33be05-be32-41d2-b506-81f7cddc7f0d.svs	0	0.5015
199	KIRC	3	val	TCGA-BP-4765	neg	TCGA-BP-4765-11A-01-TS1.43a18134-df6d-49ba-80fb-a184023338e9.svs	0	0.5015
200	KIRC	3	val	TCGA-CJ-4918	neg	TCGA-CJ-4918-11A-01-TS1.95d3b224-ccc0-4e0c-af21-7ff4743a31c9.svs	0	0.5015
201	KIRC	3	val	TCGA-CW-6097	neg	TCGA-CW-6097-11A-01-TS1.f8f08546-2d27-4729-9f23-f5891c65fdec.svs	1	0.9848358404503106
202	KIRC	3	val	TCGA-CJ-4923	neg	TCGA-CJ-4923-11A-01-TS1.16f5c3b2-839c-4ba0-b450-9cf963c933aa.svs	0	0.5015
203	KIRC	3	val	TCGA-CJ-6027	neg	TCGA-CJ-6027-11A-01-TS1.9d49bfd9-6cf8-436a-9525-98959c62a755.svs	1	1.0080288957688337
204	KIRC	3	val	TCGA-B0-5106	neg	TCGA-B0-5106-11A-01-TS1.3adcd72f-4d58-4c63-bd63-03a9feac94f8.svs	0	0.5015
205	KIRC	3	val	TCGA-B0-5095	neg	TCGA-B0-5095-11A-01-TS1.bad294a1-521c-4484-862f-af7d69a19406.svs	0	0.5015
206	KIRC	3	val	TCGA-B0-5402	neg	TCGA-B0-5402-11A-01-TS1.40c61e94-a787-4972-8695-90d3558c18a9.svs	0	2.0037
207	KIRC	3	test	TCGA-BP-5008	neg	TCGA-BP-5008-11A-01-TS1.1643826a-f29f-42b5-af91-376935ae0f6f.svs	0	0.5015
208	KIRC	3	test	TCGA-BP-4970	neg	TCGA-BP-4970-11A-01-TS1.b0e9363a-ce80-40ba-bdd2-66301220e7b6.svs	0	0.5015
209	KIRC	3	test	TCGA-CJ-5683	neg	TCGA-CJ-5683-11A-01-TS1.c734151a-d244-4805-bb96-a18a4e594368.svs	0	0.504
210	KIRC	3	test	TCGA-BP-4960	neg	TCGA-BP-4960-11A-01-TS1.d1216777-d17b-40aa-b06a-5275b2c8cc7f.svs	0	0.5015
211	KIRC	3	test	TCGA-BP-4326	neg	TCGA-BP-4326-11A-01-BS1.76b9c77a-9869-4478-b9c3-d8eba34f90dc.svs	0	0.5015
212	KIRC	3	test	TCGA-BP-5198	neg	TCGA-BP-5198-11A-01-TS1.ca2dcf67-bdeb-4ecc-9d5b-516e2deadfa6.svs	0	0.5015
213	KIRC	3	test	TCGA-CJ-5682	neg	TCGA-CJ-5682-11A-01-TS1.a1f1d495-68b5-477e-aee2-56f77b891e60.svs	0	0.504
214	KIRC	3	test	TCGA-BP-4991	neg	TCGA-BP-4991-11A-01-TS1.b30f2306-d16a-440e-b3e0-7732bda9d594.svs	0	0.5015
215	KIRC	3	test	TCGA-BP-5196	neg	TCGA-BP-5196-11A-01-TS1.16a278bd-3ddd-4984-862d-76c1b4397b78.svs	0	0.5015
216	KIRC	4	train	TCGA-AK-3453	pos	TCGA-AK-3453-01A-02-BS2.9ee66023-5daf-4de6-b3b5-8a4780a8dccd.svs	0	0.5015
217	KIRC	4	train	TCGA-DV-A4VZ	pos	TCGA-DV-A4VZ-01A-01-TS1.0631C13B-3D9F-451A-8FFE-E9E75451BFFE.svs	1	0.9824
218	KIRC	4	train	TCGA-BP-5006	pos	TCGA-BP-5006-01A-01-TS1.a16c4ffa-c4e5-4d6d-b098-5f8531bff7cd.svs	0	0.5015
219	KIRC	4	train	TCGA-B0-5700	pos	TCGA-B0-5700-01A-01-TS1.5ce0aa3b-16af-472f-8234-be362022a8b3.svs	0	0.5015
220	KIRC	4	train	TCGA-CW-5587	pos	TCGA-CW-5587-01A-01-BS1.c7ac5085-943c-4c99-a1f0-b052d0185de0.svs	0	0.5015
221	KIRC	4	train	TCGA-A3-3308	pos	TCGA-A3-3308-01A-01-TS1.a0d81fc1-9d20-4f75-a4b4-c9657b8f45ed.svs	0	0.5015
222	KIRC	4	train	TCGA-B0-4824	pos	TCGA-B0-4824-01A-01-TS1.8d9af305-b0b0-4b4c-b7e9-3ecf26608c89.svs	0	0.5015
223	KIRC	4	train	TCGA-B2-5639	pos	TCGA-B2-5639-01A-01-TS1.ee653874-3180-441b-9219-49c3eaaf7a75.svs	1	1.0108689350324869
224	KIRC	4	train	TCGA-BP-4340	pos	TCGA-BP-4340-01A-01-BS1.479bd679-8dd5-43ad-a64a-cb746a66946e.svs	0	0.5015
225	KIRC	4	train	TCGA-BP-5186	pos	TCGA-BP-5186-01A-01-TS1.cc1d8007-a095-41d7-ac83-ee3478d1b44e.svs	0	0.5015
226	KIRC	4	train	TCGA-BP-4781	pos	TCGA-BP-4781-01A-01-TS1.ae5fee22-1188-48e9-8896-b49de7ae2de9.svs	0	0.5015
227	KIRC	4	train	TCGA-CJ-4891	pos	TCGA-CJ-4891-01A-01-BS1.36bcc55b-e76a-4885-83b7-ae4fae8a0908.svs	0	0.5015
228	KIRC	4	train	TCGA-AK-3465	pos	TCGA-AK-3465-01A-02-BS2.0ca60c0c-66a0-4866-8542-102586b1a3fd.svs	0	0.5015
229	KIRC	4	train	TCGA-BP-4993	pos	TCGA-BP-4993-01A-02-BS2.92565f82-3076-4810-862d-f565c45b4ed3.svs	0	0.5015
230	KIRC	4	train	TCGA-AK-3450	pos	TCGA-AK-3450-01A-01-BS1.2ce3ef6b-538f-46ab-a75b-d40c4f6190f2.svs	0	0.5015
231	KIRC	4	train	TCGA-CJ-5679	pos	TCGA-CJ-5679-01A-01-TS1.5a3eced0-f9a8-4974-82ef-1260eff89b55.svs	0	0.504
232	KIRC	4	train	TCGA-AK-3428	pos	TCGA-AK-3428-01A-02-BS2.6df6fe6f-5701-4ec4-965a-64962eca282e.svs	0	0.5015
233	KIRC	4	train	TCGA-CZ-4863	pos	TCGA-CZ-4863-01A-01-TS1.de0e4783-b374-49fe-a8b1-67e3c53e0378.svs	0	0.5015
234	KIRC	4	train	TCGA-CZ-5461	neg	TCGA-CZ-5461-11A-01-TS1.9c7ac852-d4ff-4a4e-9376-be598abec803.svs	0	0.5015
235	KIRC	4	train	TCGA-B0-4849	neg	TCGA-B0-4849-11A-01-BS1.62c41a98-44b8-40bb-b5f2-ff9b4caf6f66.svs	0	0.5015
236	KIRC	4	train	TCGA-A3-3346	neg	TCGA-A3-3346-11A-01-TS1.b7563005-43be-423a-ba46-bd27904fcabc.svs	0	0.5015
237	KIRC	4	train	TCGA-B8-5549	neg	TCGA-B8-5549-11A-01-TS1.c5574643-1e62-4d6e-ade2-09cbca47c073.svs	1	1.0080430310698032
238	KIRC	4	train	TCGA-BP-4327	neg	TCGA-BP-4327-11A-01-BS1.dd834a5f-048e-459d-b047-a21ef5943215.svs	0	0.5015
239	KIRC	4	train	TCGA-A3-3352	neg	TCGA-A3-3352-11A-01-TS1.66a5a5e9-d9db-45b5-9ab0-843a175a1062.svs	0	0.5015
240	KIRC	4	train	TCGA-CJ-4902	neg	TCGA-CJ-4902-11A-01-TS1.24564b16-070a-4c7d-9f57-e3546e3adbd4.svs	0	0.5015
241	KIRC	4	train	TCGA-CJ-5682	neg	TCGA-CJ-5682-11A-01-TS1.a1f1d495-68b5-477e-aee2-56f77b891e60.svs	0	0.504
242	KIRC	4	train	TCGA-BP-5185	neg	TCGA-BP-5185-11A-01-TS1.28b9f4f8-a220-426e-93da-7d921f7b7e50.svs	0	0.5015
243	KIRC	4	train	TCGA-B0-4836	neg	TCGA-B0-4836-11A-01-TS1.9f6f3794-aba9-4548-a83b-a5e2e2faf598.svs	0	0.5015
244	KIRC	4	train	TCGA-CJ-4899	neg	TCGA-CJ-4899-11A-01-TS1.2491646d-2c48-4ab9-9def-03bde4893b39.svs	0	0.5015
245	KIRC	4	train	TCGA-B0-5694	neg	TCGA-B0-5694-11A-01-TS1.ac3b3d6f-cdaf-4f72-9eb7-99b9d1e26484.svs	0	0.5015
246	KIRC	4	train	TCGA-B0-4810	neg	TCGA-B0-4810-11A-01-BS1.bc4ec46e-8427-4cc0-90d9-98639f1ec65f.svs	0	0.5015
247	KIRC	4	train	TCGA-CJ-4904	neg	TCGA-CJ-4904-11A-01-TS1.1ab821fc-c2f2-4e6a-8d27-532312187d81.svs	0	0.5015
248	KIRC	4	train	TCGA-CJ-4642	neg	TCGA-CJ-4642-11A-01-BS1.a9c7fca9-1244-421a-89de-cc2b25959d3a.svs	0	0.5015
249	KIRC	4	train	TCGA-CZ-5985	neg	TCGA-CZ-5985-11A-01-TS1.b4bbf4c4-565e-4a17-9f21-4528d38b1dd2.svs	1	0.9848372691492582
250	KIRC	4	train	TCGA-A3-3308	neg	TCGA-A3-3308-11A-01-TS1.4857201c-2ab7-4d90-bfba-15fa286e4e89.svs	0	0.5015
251	KIRC	4	train	TCGA-BP-5200	neg	TCGA-BP-5200-11A-01-TS1.8165f54e-fbc0-4f1e-9d1b-2a2487c44814.svs	0	0.5015
252	KIRC	4	val	TCGA-CJ-4640	pos	TCGA-CJ-4640-01A-01-TS1.a58ad33b-9e4c-4594-a62f-8bd088b72b48.svs	0	0.5015
253	KIRC	4	val	TCGA-MM-A84U	pos	TCGA-MM-A84U-01A-01-TS1.7531C2D5-6D02-45E3-B56B-B2BBE85FF949.svs	1	1.0108205725915873
254	KIRC	4	val	TCGA-MW-A4EC	pos	TCGA-MW-A4EC-01A-01-TSA.3B78C473-2711-478C-8004-B6CAE5FA8357.svs	1	0.9920365753622884
255	KIRC	4	val	TCGA-BP-4782	pos	TCGA-BP-4782-01A-02-BS2.1db9ac70-99b0-4efc-b2eb-b43fed9432e7.svs	0	0.5015
256	KIRC	4	val	TCGA-BP-4163	pos	TCGA-BP-4163-01A-01-TS1.b2518c0b-ef98-4009-b301-b2d15fb79213.svs	0	0.5015
257	KIRC	4	val	TCGA-BP-4983	pos	TCGA-BP-4983-01A-01-TS1.68670132-e9b6-47df-84d6-c216358ef206.svs	0	0.5015
258	KIRC	4	val	TCGA-CJ-6031	pos	TCGA-CJ-6031-01A-01-TS1.4e0c6b1d-669d-4519-b5a2-6bda5351d281.svs	1	1.0080316793068504
259	KIRC	4	val	TCGA-A3-3387	pos	TCGA-A3-3387-01A-01-BS1.d3e19b29-19a3-4796-922d-be5248d9b41e.svs	0	0.5015
260	KIRC	4	val	TCGA-B0-4848	pos	TCGA-B0-4848-01A-01-TS1.7544c478-72ac-46cd-a176-24aa6b9e0e25.svs	0	0.5015
261	KIRC	4	test	TCGA-BP-4968	pos	TCGA-BP-4968-01A-01-TS1.a8d40d40-3f10-459d-ad5a-35c4d6b8c01f.svs	0	0.5015
262	KIRC	4	test	TCGA-CJ-4888	pos	TCGA-CJ-4888-01A-01-BS1.bb69b107-982f-4ae5-a9b5-6a2a9ad29481.svs	0	0.5015
263	KIRC	4	test	TCGA-CZ-5982	pos	TCGA-CZ-5982-01A-01-BS1.87f2c11d-a4bd-496d-b69a-368a1bf77fc1.svs	1	1.008021233569262
264	KIRC	4	test	TCGA-CJ-5680	pos	TCGA-CJ-5680-01A-01-BS1.cc261024-9812-4224-bc2d-be97e23b5e10.svs	0	0.504
265	KIRC	4	test	TCGA-B0-5110	pos	TCGA-B0-5110-01A-01-BS1.ae2c50ed-6d38-4289-b7ff-a938871a5e1c.svs	0	0.5015
266	KIRC	4	test	TCGA-BP-4994	pos	TCGA-BP-4994-01A-01-TS1.bbd17c90-33cc-437a-8410-82a5e2e3eb34.svs	0	0.5015
267	KIRC	4	test	TCGA-B0-5075	pos	TCGA-B0-5075-01A-01-BS1.3e7e354d-568b-4674-9c05-abacb28f1f2e.svs	0	0.5015
268	KIRC	4	test	TCGA-B4-5378	pos	TCGA-B4-5378-01A-01-TS1.beb0d50d-d8b9-4c10-bb60-66b7fbe02e12.svs	0	0.5015
269	KIRC	4	test	TCGA-BP-5195	pos	TCGA-BP-5195-01A-01-BS1.6ea4093c-d6bb-4926-b2c3-b7b2d4c12689.svs	0	0.5015
270	KIRC	4	val	TCGA-BP-4163	neg	TCGA-BP-4163-11A-01-BS1.87de5523-c12a-450c-a818-c9a823d4e1d8.svs	0	0.5015
271	KIRC	4	val	TCGA-B0-4841	neg	TCGA-B0-4841-11A-01-TS1.186c1682-0c95-4247-ab64-4341f33cabe9.svs	0	0.5015
272	KIRC	4	val	TCGA-A3-3351	neg	TCGA-A3-3351-11A-01-TS1.13c784d5-c8b0-4e52-b46b-1356d2974e86.svs	0	0.5015
273	KIRC	4	val	TCGA-BP-5198	neg	TCGA-BP-5198-11A-01-TS1.ca2dcf67-bdeb-4ecc-9d5b-516e2deadfa6.svs	0	0.5015
274	KIRC	4	val	TCGA-B0-4846	neg	TCGA-B0-4846-11A-01-TS1.0f4dcc78-e4d9-4df8-bb33-b10eefcd8b97.svs	0	0.5015
275	KIRC	4	val	TCGA-A3-3335	neg	TCGA-A3-3335-11A-01-TS1.8d9dd233-7fb5-4f8e-b81f-dc7ac321529c.svs	0	0.5015
276	KIRC	4	val	TCGA-B2-5641	neg	TCGA-B2-5641-11A-01-TS1.eb8c4cab-1e90-4111-84d5-f4aa045b7872.svs	0	0.4957
277	KIRC	4	val	TCGA-B8-5551	neg	TCGA-B8-5551-11A-01-TS1.64fd5729-ec38-483c-b303-223eb3e43d7a.svs	0	0.5015
278	KIRC	4	val	TCGA-CJ-4881	neg	TCGA-CJ-4881-11A-01-TS1.847e5a3f-c88a-40a3-926e-563de0a26ca0.svs	0	0.5015
279	KIRC	4	test	TCGA-B2-5633	neg	TCGA-B2-5633-11A-01-TS1.7494bb32-bd4e-4f8d-a6f5-86284c970ed9.svs	0	0.4957
280	KIRC	4	test	TCGA-A3-3363	neg	TCGA-A3-3363-11A-01-TS1.15604ab5-26df-4619-89de-92ea547ca298.svs	0	0.5015
281	KIRC	4	test	TCGA-CZ-5464	neg	TCGA-CZ-5464-11A-01-TS1.714c04c4-6c61-47da-b30a-68fe98a57834.svs	0	0.5015
282	KIRC	4	test	TCGA-B0-5095	neg	TCGA-B0-5095-11A-01-TS1.bad294a1-521c-4484-862f-af7d69a19406.svs	0	0.5015
283	KIRC	4	test	TCGA-BP-4998	neg	TCGA-BP-4998-11A-01-TS1.2d5fb26c-9156-4297-9f73-e92b4a39b8f1.svs	0	0.5015
284	KIRC	4	test	TCGA-A3-3376	neg	TCGA-A3-3376-11A-01-TS1.cf4dd813-b535-4917-9a76-c28c77ee29d6.svs	0	0.5015
285	KIRC	4	test	TCGA-CZ-5466	neg	TCGA-CZ-5466-11A-01-TS1.7dee9b4f-9f16-48c9-8a09-64647e72568d.svs	0	0.5015
286	KIRC	4	test	TCGA-BP-5001	neg	TCGA-BP-5001-11A-01-TS1.460a8c71-c591-4d95-af1e-2c2fc1124664.svs	0	0.5015
287	KIRC	4	test	TCGA-BP-4161	neg	TCGA-BP-4161-11A-01-TS1.1a1e3b12-fdfb-4335-abb9-1c684b135e84.svs	0	0.5015
288	KIRC	5	train	TCGA-AK-3454	pos	TCGA-AK-3454-01A-01-BS1.6301c221-2f31-479c-9532-b48550ad7aef.svs	0	0.5015
289	KIRC	5	train	TCGA-B0-4845	pos	TCGA-B0-4845-01A-01-BS1.902492e8-a6fa-4a93-b050-c2f56bcb3fcc.svs	0	0.5015
290	KIRC	5	train	TCGA-BP-4341	pos	TCGA-BP-4341-01A-01-TS1.4a200144-566d-431f-9fb9-02d3269bf760.svs	0	0.5015
291	KIRC	5	train	TCGA-B2-3924	pos	TCGA-B2-3924-01A-02-BS2.458f759e-0645-459d-98f0-50f5f0fd95c4.svs	0	0.5015
292	KIRC	5	train	TCGA-A3-3319	pos	TCGA-A3-3319-01A-01-TS1.54701967-fb22-4f97-b7e0-8333d9d14044.svs	0	0.5015
293	KIRC	5	train	TCGA-BP-4329	pos	TCGA-BP-4329-01A-02-BS2.79ad9a9e-92e5-4f8d-9e6a-31feea84c4c3.svs	0	0.5015
294	KIRC	5	train	TCGA-CJ-5678	pos	TCGA-CJ-5678-01A-01-TS1.b2e4ad03-2c11-4973-b9d9-30f8ffbbf0b1.svs	0	0.504
295	KIRC	5	train	TCGA-BP-4327	pos	TCGA-BP-4327-01A-01-BS1.00c78d83-4594-45fe-8f59-ade9001e4e5d.svs	0	0.5015
296	KIRC	5	train	TCGA-G6-A8L7	pos	TCGA-G6-A8L7-01A-01-TSA.F753FDCC-601C-4B21-B698-E3FF245416DE.svs	1	1.01
297	KIRC	5	train	TCGA-B0-4843	pos	TCGA-B0-4843-01A-01-TS1.50e3a2cb-5ca0-46d5-9fcb-c85d902cfb38.svs	0	0.5015
298	KIRC	5	train	TCGA-B0-5691	pos	TCGA-B0-5691-01A-01-TS1.1880b48e-e6ee-4c6b-9a13-28e48bc89d02.svs	0	0.5015
299	KIRC	5	train	TCGA-AK-3429	pos	TCGA-AK-3429-01A-02-BS2.c8ce6f37-faaa-4314-8385-04af5cd93945.svs	0	0.5015
300	KIRC	5	train	TCGA-CJ-4881	pos	TCGA-CJ-4881-01A-01-BS1.0fb2f319-414d-4bd4-bd88-e61303208dfb.svs	0	0.5015
301	KIRC	5	train	TCGA-B0-5092	pos	TCGA-B0-5092-01A-01-BS1.0b1d68c7-108d-422d-8adf-caf86ee83849.svs	0	0.5015
302	KIRC	5	train	TCGA-BP-4986	pos	TCGA-BP-4986-01A-01-TS1.e3a12c3c-fcf4-4879-a7ed-1e3703334ab7.svs	0	0.5015
303	KIRC	5	train	TCGA-CJ-4868	pos	TCGA-CJ-4868-01A-01-BS1.ac1ab626-537a-402d-badc-c61508ed017d.svs	0	0.5015
304	KIRC	5	train	TCGA-B0-5690	pos	TCGA-B0-5690-01A-01-BS1.d22cb3d5-a080-419f-b5cd-897136a45da4.svs	0	0.5015
305	KIRC	5	train	TCGA-AK-3460	pos	TCGA-AK-3460-01A-02-BS2.effbb5e1-726b-426b-a060-5fdc565fadb9.svs	0	0.5015
306	KIRC	5	train	TCGA-A3-A6NL	neg	TCGA-A3-A6NL-11A-01-TS1.B09F8F92-DA46-40D8-911B-68A91B37C4F5.svs	0	0.504
307	KIRC	5	train	TCGA-CZ-4864	neg	TCGA-CZ-4864-11A-01-TS1.76d70a81-eaa2-460d-980d-a032143b767f.svs	0	0.5015
308	KIRC	5	train	TCGA-BP-4331	neg	TCGA-BP-4331-11A-01-TS1.33645cb7-283e-4284-a620-7c30de905e14.svs	0	0.5015
309	KIRC	5	train	TCGA-B0-4714	neg	TCGA-B0-4714-11A-01-TS1.59fb1a76-58da-4c44-88f8-8739b38577f6.svs	0	0.4957
310	KIRC	5	train	TCGA-BP-5189	neg	TCGA-BP-5189-11A-01-TS1.3fd95971-6fcd-4b7e-a24e-324ccb8abe89.svs	0	0.5015
311	KIRC	5	train	TCGA-BP-4158	neg	TCGA-BP-4158-11A-01-BS1.b491634e-a964-4974-9f42-c38a08198781.svs	0	0.5015
312	KIRC	5	train	TCGA-CZ-5458	neg	TCGA-CZ-5458-11A-01-TS1.56a04ab6-825e-40d2-b130-8c63e496e346.svs	0	0.5015
313	KIRC	5	train	TCGA-BP-5198	neg	TCGA-BP-5198-11A-01-TS1.ca2dcf67-bdeb-4ecc-9d5b-516e2deadfa6.svs	0	0.5015
314	KIRC	5	train	TCGA-BP-4353	neg	TCGA-BP-4353-11A-01-BS1.5c5d083e-8ef8-4769-adf0-11318d62ca4f.svs	0	0.5015
315	KIRC	5	train	TCGA-BP-5001	neg	TCGA-BP-5001-11A-01-TS1.460a8c71-c591-4d95-af1e-2c2fc1124664.svs	0	0.5015
316	KIRC	5	train	TCGA-CW-5580	neg	TCGA-CW-5580-11A-01-TS1.2568bab3-cf3b-401f-8f19-b48dfd2d9671.svs	0	0.5015
317	KIRC	5	train	TCGA-BP-5196	neg	TCGA-BP-5196-11A-01-TS1.16a278bd-3ddd-4984-862d-76c1b4397b78.svs	0	0.5015
318	KIRC	5	train	TCGA-BP-4963	neg	TCGA-BP-4963-11A-01-TS1.8b05cdee-7085-4c3d-9ecd-a1f111e1ad14.svs	0	0.5015
319	KIRC	5	train	TCGA-CZ-5462	neg	TCGA-CZ-5462-11A-01-TS1.75d0b805-08ba-4150-b929-9de3a37480b9.svs	0	0.5015
320	KIRC	5	train	TCGA-BP-4960	neg	TCGA-BP-4960-11A-01-TS1.d1216777-d17b-40aa-b06a-5275b2c8cc7f.svs	0	0.5015
321	KIRC	5	train	TCGA-B0-5400	neg	TCGA-B0-5400-11A-01-TS1.0771528d-0115-4a27-8df9-d0b1b1dcb8a3.svs	0	2.0037
322	KIRC	5	train	TCGA-A3-A6NJ	neg	TCGA-A3-A6NJ-11A-01-TS1.129CB7FA-9224-42F2-9F2C-9FFCA5C7445E.svs	0	0.504
323	KIRC	5	train	TCGA-BP-5201	neg	TCGA-BP-5201-11A-01-TS1.2081086c-ee6e-46c6-b2bc-e34595e8c44e.svs	0	0.5015
324	KIRC	5	val	TCGA-A3-3374	pos	TCGA-A3-3374-01A-02-BS2.430d325c-c7a2-4a54-91c1-2794a548b111.svs	0	0.5015
325	KIRC	5	val	TCGA-EU-5906	pos	TCGA-EU-5906-01A-01-BS1.8de74a16-6c0c-4441-a138-b02fcaa9e86a.svs	1	1.0080511726628727
326	KIRC	5	val	TCGA-BP-4994	pos	TCGA-BP-4994-01A-01-BS1.11d82d07-65bd-439d-adc2-722b0a426e53.svs	0	0.5015
327	KIRC	5	val	TCGA-BP-5010	pos	TCGA-BP-5010-01A-01-BS1.d4d93568-2c46-474e-acc0-9d8f0f416f19.svs	0	0.5015
328	KIRC	5	val	TCGA-A3-3325	pos	TCGA-A3-3325-01A-01-TS1.5eafee3d-f0b2-49d1-a742-48a24612f7e4.svs	0	0.5015
329	KIRC	5	val	TCGA-B0-4703	pos	TCGA-B0-4703-01A-01-BS1.35c7abc7-cef6-4eb5-8651-08b749de6404.svs	1	1.0108528024797236
330	KIRC	5	val	TCGA-B4-5838	pos	TCGA-B4-5838-01A-01-BS1.3b7411e4-9c3e-4a71-bb2c-2fcddc2c9f88.svs	0	0.504
331	KIRC	5	val	TCGA-B4-5834	pos	TCGA-B4-5834-01A-01-TS1.11dda00e-1dd9-464e-9bf4-031ab310b6b6.svs	0	0.5015
332	KIRC	5	val	TCGA-CJ-4916	pos	TCGA-CJ-4916-01A-01-TS1.4b34ddbd-57ce-4c8c-988b-6eb1f2969908.svs	0	0.5015
333	KIRC	5	test	TCGA-B8-A54H	pos	TCGA-B8-A54H-01A-01-TS1.2CFA77DB-F0BB-48D7-B43A-E18C04B89C57.svs	1	0.9872175783475784
334	KIRC	5	test	TCGA-B8-5550	pos	TCGA-B8-5550-01A-01-TS1.cf0aacf8-98d8-4df6-bf86-9ba6e86ebb85.svs	0	0.5015
335	KIRC	5	test	TCGA-CJ-4639	pos	TCGA-CJ-4639-01A-01-BS1.1deb901d-5f25-4534-b638-7d60147aa186.svs	0	0.5015
336	KIRC	5	test	TCGA-BP-4804	pos	TCGA-BP-4804-01A-01-BS1.38c68149-9da3-4d11-9fb2-c1766955fb6d.svs	0	0.5015
337	KIRC	5	test	TCGA-6D-AA2E	pos	TCGA-6D-AA2E-01A-01-TSA.FD152D89-2892-4DE1-90BF-AC40CF13A4F4.svs	1	1.010017423406017
338	KIRC	5	test	TCGA-CZ-5464	pos	TCGA-CZ-5464-01A-01-BS1.e8e2dc39-c0c9-4922-911b-0852cb0202cb.svs	0	0.5015
339	KIRC	5	test	TCGA-BP-4173	pos	TCGA-BP-4173-01A-01-BS1.9ec0357d-3143-477e-beb4-6da463df68b4.svs	0	0.5015
340	KIRC	5	test	TCGA-B0-4821	pos	TCGA-B0-4821-01A-01-BS1.2285dd15-4a72-4c7e-a6b5-57e5e8b9caa0.svs	0	0.5015
341	KIRC	5	test	TCGA-BP-4995	pos	TCGA-BP-4995-01A-01-BS1.a0b675e1-1594-4591-a627-256b2539443a.svs	0	0.5015
342	KIRC	5	val	TCGA-CJ-4873	neg	TCGA-CJ-4873-11A-01-TS1.3ef1ced4-0147-4aa9-98c8-e78abab0c568.svs	0	0.5015
343	KIRC	5	val	TCGA-CJ-4644	neg	TCGA-CJ-4644-11A-01-TS1.bc48e79f-1100-48a2-ad41-37e59d86c086.svs	0	0.5015
344	KIRC	5	val	TCGA-CJ-6032	neg	TCGA-CJ-6032-11A-01-TS1.b34ad8d0-2a07-472d-9405-00baeeb60160.svs	1	1.0080515881186491
345	KIRC	5	val	TCGA-B0-5697	neg	TCGA-B0-5697-11A-01-TS1.c79b6c65-5f33-482c-b889-5936eb21c646.svs	0	0.5015
346	KIRC	5	val	TCGA-B0-5084	neg	TCGA-B0-5084-11A-01-TS1.b9fe1ffd-fd04-4b0d-a16c-6746d4a8a536.svs	0	0.5015
347	KIRC	5	val	TCGA-CZ-5987	neg	TCGA-CZ-5987-11A-01-TS1.b8003bf1-2e65-442c-aedd-d9f384b9ac11.svs	1	0.9848168896206352
348	KIRC	5	val	TCGA-BP-4787	neg	TCGA-BP-4787-11A-01-TS1.e28497e9-8ad9-48de-bff2-3cecf4801554.svs	0	0.5015
349	KIRC	5	val	TCGA-B0-4815	neg	TCGA-B0-4815-11A-01-BS1.3cdc16fc-4f94-4c80-94e9-f24498250c6e.svs	0	0.5015
350	KIRC	5	val	TCGA-BP-5176	neg	TCGA-BP-5176-11A-01-TS1.35032c43-2057-494b-8f3c-4b6559a06c85.svs	0	0.5015
351	KIRC	5	test	TCGA-CW-5590	neg	TCGA-CW-5590-11A-01-TS1.8447cb0a-4be3-4867-9002-36f13f9013e4.svs	0	0.5015
352	KIRC	5	test	TCGA-B0-4838	neg	TCGA-B0-4838-11A-01-TS1.688242ac-315c-41ae-a0d2-177bf2fa5317.svs	0	0.5015
353	KIRC	5	test	TCGA-B0-5696	neg	TCGA-B0-5696-11A-01-TS1.c52cd114-c4da-4239-86db-f8fb9e058026.svs	0	0.5015
354	KIRC	5	test	TCGA-CJ-4923	neg	TCGA-CJ-4923-11A-01-TS1.16f5c3b2-839c-4ba0-b450-9cf963c933aa.svs	0	0.5015
355	KIRC	5	test	TCGA-B0-5121	neg	TCGA-B0-5121-11A-01-TS1.01317588-26dd-4337-86c0-d3bfcf066c23.svs	0	0.5015
356	KIRC	5	test	TCGA-A3-3351	neg	TCGA-A3-3351-11A-01-TS1.13c784d5-c8b0-4e52-b46b-1356d2974e86.svs	0	0.5015
357	KIRC	5	test	TCGA-B0-5702	neg	TCGA-B0-5702-11A-01-TS1.64b1bfbc-fa53-4ec0-b756-d5fefc6ed1e3.svs	0	0.5015
358	KIRC	5	test	TCGA-B0-5081	neg	TCGA-B0-5081-11A-01-TS1.51625bbe-cd09-4240-829c-e310152531e2.svs	0	0.5015
359	KIRC	5	test	TCGA-B8-4143	neg	TCGA-B8-4143-11A-01-TS1.96771c40-5df6-4db7-b2ee-e95e842b1091.svs	0	0.5015
360	OV	1	train	TCGA-36-2540	pos	TCGA-36-2540-01A-01-BS1.3e864da9-1039-4e83-ba37-6ae36f322b4e.svs	0	0.5015
361	OV	1	train	TCGA-25-1628	pos	TCGA-25-1628-01A-01-TS1.35d35463-e15c-4be7-b62e-9a8e169c005a.svs	0	0.5015
362	OV	1	train	TCGA-29-2425	pos	TCGA-29-2425-01A-01-BS1.219c877f-a1fc-4322-bc83-e1ab4e10f906.svs	0	0.5015
363	OV	1	train	TCGA-24-1425	pos	TCGA-24-1425-01A-02-BS2.a6fe1ea1-7b06-4337-8d6e-6a799ef51d5b.svs	0	0.5015
364	OV	1	train	TCGA-24-1551	pos	TCGA-24-1551-01A-01-BS1.41335e52-92cb-47c1-b5d6-cfaf07041b09.svs	0	0.5015
365	OV	1	train	TCGA-24-1614	pos	TCGA-24-1614-01A-01-BS1.901a9b9d-adab-4c2b-be94-7ddc3e2d16e8.svs	0	0.5015
366	OV	1	train	TCGA-20-1684	pos	TCGA-20-1684-01A-01-BS1.468d2ed5-91e2-4a7a-ba3f-9c92ec538e03.svs	0	0.5015
367	OV	1	train	TCGA-61-2097	pos	TCGA-61-2097-01A-01-BS1.0715c892-db1c-44ca-a67b-b73cdbf993b8.svs	0	0.5015
368	OV	1	train	TCGA-36-1568	pos	TCGA-36-1568-01A-01-TS1.1a9c6c51-2b6b-4fa9-ab42-ddf6f921adfb.svs	0	0.5015
369	OV	1	train	TCGA-29-1691	pos	TCGA-29-1691-01A-01-TS1.cd851d1b-0bd5-4564-bbe0-4dc4aa293b37.svs	0	0.5015
370	OV	1	train	TCGA-29-2414	pos	TCGA-29-2414-01A-01-BS1.c86cba2a-8d47-4657-84ad-1a66647440e9.svs	0	0.5015
371	OV	1	train	TCGA-61-2088	pos	TCGA-61-2088-01A-01-TS1.aed842d4-ca7b-483e-85f5-2843f4dc7005.svs	0	0.5015
372	OV	1	train	TCGA-29-1778	pos	TCGA-29-1778-01A-01-BS1.f22cd01a-2d39-464a-9c96-60391fac355e.svs	0	0.5015
373	OV	1	train	TCGA-13-0801	pos	TCGA-13-0801-01A-01-TS1.069af413-dc3c-4e22-aa53-851bdda172ac.svs	0	0.5025
374	OV	1	train	TCGA-24-1424	pos	TCGA-24-1424-01A-01-TS1.60fe0b86-27a1-4a3e-ab27-2601008cb58c.svs	0	0.5015
375	OV	1	train	TCGA-24-1416	pos	TCGA-24-1416-01A-01-BS1.9af08ca1-7925-4689-9ade-e5a848e9ca19.svs	0	0.5015
376	OV	1	train	TCGA-20-1685	pos	TCGA-20-1685-01A-01-TS1.423bc4cc-37ea-493f-a7cd-67c67eebc4b6.svs	0	0.5015
377	OV	1	train	TCGA-24-2298	pos	TCGA-24-2298-01A-01-BS1.3257628a-82df-49ba-ba4c-5ab509434c97.svs	0	0.5015
378	OV	1	train	TCGA-57-1585	neg	TCGA-57-1585-11A-01-TS1.1497c983-dc07-400e-aa0c-f4fa7bf3bcfd.svs	0	0.5015
379	OV	1	train	TCGA-61-2610	neg	TCGA-61-2610-11A-01-BS1.e47fe9c6-94a0-43c5-bee2-d3d8844fd7b6.svs	0	0.5015
380	OV	1	train	TCGA-24-2260	neg	TCGA-24-2260-11A-01-TS1.aedd06c9-8157-4c7c-8b27-aff5a70316db.svs	0	0.5015
381	OV	1	train	TCGA-24-2024	neg	TCGA-24-2024-11A-01-BS1.1c1d04e2-5041-42ed-a463-05ad6afe7f76.svs	0	0.5015
382	OV	1	train	TCGA-61-1911	neg	TCGA-61-1911-11A-01-TS1.f5b48114-4b3f-452b-8785-015879035630.svs	0	0.5015
383	OV	1	train	TCGA-61-1728	neg	TCGA-61-1728-11A-01-TS1.62ffafd8-605c-41ec-9af7-8478f648cb85.svs	0	0.5015
384	OV	1	train	TCGA-04-1648	neg	TCGA-04-1648-11A-01-TS1.f88857d9-9bb6-4c1b-bde0-3b016b18002a.svs	0	0.5015
385	OV	1	train	TCGA-61-2095	neg	TCGA-61-2095-11A-01-BS1.bf371520-600a-4644-8f73-792b4bbbefb9.svs	0	0.5015
386	OV	1	train	TCGA-57-1992	neg	TCGA-57-1992-11A-01-BS1.5bde7102-0e67-4a0f-8804-21be2a137f1e.svs	0	0.5015
387	OV	1	train	TCGA-61-1740	neg	TCGA-61-1740-11A-01-TS1.b7ebbdc0-ba28-4425-a2b3-a87ed70fdeb3.svs	0	0.5015
388	OV	1	train	TCGA-61-1722	neg	TCGA-61-1722-11A-01-TS1.33714638-bfa7-4344-bc57-598962f7b831.svs	0	0.5015
389	OV	1	train	TCGA-04-1638	neg	TCGA-04-1638-11A-01-TS1.ef1a4f8c-c14e-45e2-9297-c8e0d80a9bf0.svs	0	0.5015
390	OV	1	train	TCGA-04-1644	neg	TCGA-04-1644-11A-01-BS1.33c7e0e1-7a2a-4964-835a-ad17c0061da1.svs	0	0.5015
391	OV	1	train	TCGA-04-1649	neg	TCGA-04-1649-11A-01-TS1.df3ab761-f262-42c2-96ad-799a426c338d.svs	0	0.5015
392	OV	1	train	TCGA-04-1369	neg	TCGA-04-1369-11A-01-TS1.09dba94c-a5ea-42af-9c09-60388557fc67.svs	0	0.5015
393	OV	1	train	TCGA-61-2109	neg	TCGA-61-2109-11A-01-BS1.48a30c42-b1c8-4c40-bd36-6ed40b6d3868.svs	0	0.5015
394	OV	1	train	TCGA-61-2097	neg	TCGA-61-2097-11A-01-TS1.3396424e-d74e-4ff8-b2ba-2dd6a268c330.svs	0	0.5015
395	OV	1	train	TCGA-04-1519	neg	TCGA-04-1519-11A-01-TS1.38251474-7ae5-4b72-b1b6-db9654858017.svs	0	0.4991
396	OV	1	val	TCGA-13-A5FT	pos	TCGA-13-A5FT-01A-01-TSA.85EAEFA5-9F54-4A1A-B907-393CA55B627D.svs	1	0.987248534906588
397	OV	1	val	TCGA-09-2045	pos	TCGA-09-2045-01A-01-BS1.0f965c79-cfe6-499e-98a9-a696bfe83f6f.svs	0	0.5015
398	OV	1	val	TCGA-24-2281	pos	TCGA-24-2281-01A-01-TS1.1f2b1446-69d7-4e61-a21b-4ddbd68a092f.svs	0	0.5015
399	OV	1	val	TCGA-36-2534	pos	TCGA-36-2534-01A-01-TS1.f6a986c9-b517-4c29-b525-b4f7f65191b7.svs	0	0.5015
400	OV	1	val	TCGA-13-1489	pos	TCGA-13-1489-01A-01-BS1.89a1069f-7323-4169-9dbd-3dd204338851.svs	0	0.5015
401	OV	1	val	TCGA-04-1350	pos	TCGA-04-1350-01A-01-BS1.5c94303e-4b9a-48d9-8e64-2541eade8a6b.svs	0	0.504
402	OV	1	val	TCGA-29-1774	pos	TCGA-29-1774-01A-01-BS1.f02c7673-a415-40ac-8e84-3c7ca38b5188.svs	0	0.5015
403	OV	1	val	TCGA-61-1900	pos	TCGA-61-1900-01A-01-TS1.cc98d24b-5f6f-4732-ba40-1592f7a5a538.svs	0	0.5015
404	OV	1	val	TCGA-25-1324	pos	TCGA-25-1324-01A-01-TS1.710c2bcd-c909-44b9-bea2-37f173bd3d73.svs	0	0.504
405	OV	1	test	TCGA-13-0922	pos	TCGA-13-0922-01A-01-BS1.8163d1d4-5116-47eb-90c8-a8121e79374c.svs	0	0.5001
406	OV	1	test	TCGA-09-1669	pos	TCGA-09-1669-01A-01-TS1.389e7206-51cf-433f-937e-dab344cbc88a.svs	0	0.5015
407	OV	1	test	TCGA-09-2056	pos	TCGA-09-2056-01B-01-TS1.c06a79f0-b3e3-4099-b892-3ac829ebb42d.svs	0	0.5015
408	OV	1	test	TCGA-09-1672	pos	TCGA-09-1672-01A-01-BS1.0853a0e6-287d-4eed-add2-e39c59e599f0.svs	0	0.5015
409	OV	1	test	TCGA-13-1484	pos	TCGA-13-1484-01A-01-BS1.dfebf9da-d2d8-42cd-a949-313d5220afb4.svs	0	0.5015
410	OV	1	test	TCGA-13-0807	pos	TCGA-13-0807-01B-01-BS1.14c39b21-47ad-49c3-8449-86d0d6bcf709.svs	0	0.5001
411	OV	1	test	TCGA-23-1110	pos	TCGA-23-1110-01A-01-TS1.04ccc391-1194-4dc4-8692-607901904c83.svs	0	0.504
412	OV	1	test	TCGA-61-1899	pos	TCGA-61-1899-01A-01-TS1.f6f01d9f-0081-4e4c-8dfb-7959e4d99517.svs	0	0.5015
413	OV	1	test	TCGA-13-1509	pos	TCGA-13-1509-01A-01-TS1.c55b2176-151c-4d47-a9ce-e219fcf78418.svs	0	0.5015
414	OV	1	val	TCGA-24-2023	neg	TCGA-24-2023-11A-01-BS1.e147aecb-c7eb-4ff5-b872-4616989a217c.svs	0	0.5015
415	OV	1	val	TCGA-61-1919	neg	TCGA-61-1919-11A-01-BS1.96c56cd9-f884-4492-87c6-86c03c27f997.svs	0	0.5015
416	OV	1	val	TCGA-04-1652	neg	TCGA-04-1652-11A-01-TS1.81c245cd-bc76-46f2-85e3-9cae2c80803c.svs	0	0.5015
417	OV	1	val	TCGA-09-1665	neg	TCGA-09-1665-11B-01-TS1.e95b25fc-7d09-4d09-b384-4a4000c0833f.svs	0	0.5015
418	OV	1	val	TCGA-59-2354	neg	TCGA-59-2354-11A-01-TS1.e597d6fa-9435-4056-8081-5b9e1defb618.svs	0	0.5015
419	OV	1	val	TCGA-61-1917	neg	TCGA-61-1917-11A-01-TS1.741221d4-6234-4070-aa2d-272f5330e5c4.svs	0	0.5015
420	OV	1	val	TCGA-61-1743	neg	TCGA-61-1743-11A-01-TS1.ad3a7ed2-61c6-4373-a11f-5a46a4f42878.svs	0	0.5015
421	OV	1	val	TCGA-61-1899	neg	TCGA-61-1899-11A-01-TS1.4068ed55-61cb-4adb-a395-861e0e3bd8b5.svs	0	0.5015
422	OV	1	val	TCGA-61-2611	neg	TCGA-61-2611-11A-01-TS1.1e7c1593-3fc9-4ee1-880d-3197457bca52.svs	0	0.5015
423	OV	1	test	TCGA-61-1724	neg	TCGA-61-1724-11A-01-TS1.61307b21-e39a-454e-b12a-6ed706fa1255.svs	0	0.5015
424	OV	1	test	TCGA-09-2043	neg	TCGA-09-2043-11A-01-BS1.d3230f89-ce50-46ae-b528-16c2d422fdd8.svs	0	0.5015
425	OV	1	test	TCGA-61-1995	neg	TCGA-61-1995-11A-01-TS1.8fff91fa-d56d-42e7-b2ff-a5d605dc6bc7.svs	0	0.5015
426	OV	1	test	TCGA-04-1654	neg	TCGA-04-1654-11A-01-BS1.f4110146-86cb-4b7a-97fe-dc6ad4d27765.svs	0	0.5015
427	OV	1	test	TCGA-59-2348	neg	TCGA-59-2348-11A-01-BS1.d89553e8-336f-4c2b-8f4a-75584583935a.svs	0	0.5015
428	OV	1	test	TCGA-61-2102	neg	TCGA-61-2102-11A-01-BS1.2c51b152-f056-4473-b1b1-7b930be7cef4.svs	0	0.5015
429	OV	1	test	TCGA-57-1584	neg	TCGA-57-1584-11A-01-TS1.017c1576-120f-4b49-b939-cd477534f0e6.svs	0	0.5015
430	OV	1	test	TCGA-61-1734	neg	TCGA-61-1734-11A-01-TS1.c55c7e4a-e73f-4dc1-88e4-c4318da07063.svs	0	0.5015
431	OV	1	test	TCGA-61-1916	neg	TCGA-61-1916-11A-01-TS1.449cb057-aafd-4134-baf8-14ffb616aa84.svs	0	0.5015
432	OV	2	train	TCGA-29-2429	pos	TCGA-29-2429-01A-01-TS1.d4991386-2009-4a00-bd35-511f6322473c.svs	0	0.5015
433	OV	2	train	TCGA-29-2425	pos	TCGA-29-2425-01A-01-TS1.b02b7e9c-7826-4dda-9fc2-70867e37e9c7.svs	0	0.5015
434	OV	2	train	TCGA-30-1857	pos	TCGA-30-1857-01A-01-BS1.392b4bb4-7991-4797-b75c-ffe3d94a4599.svs	0	0.5015
435	OV	2	train	TCGA-57-1993	pos	TCGA-57-1993-01A-01-TS1.26748d79-df35-48ad-9c58-57203a229d85.svs	0	0.5015
436	OV	2	train	TCGA-13-1410	pos	TCGA-13-1410-01A-01-BS1.dda5a121-c1dc-4163-a746-af90d53948a8.svs	0	0.5015
437	OV	2	train	TCGA-04-1514	pos	TCGA-04-1514-01A-01-BS1.e6ce9cf7-7fb0-4dd2-a322-a84becdb2bdc.svs	0	0.5015
438	OV	2	train	TCGA-13-0908	pos	TCGA-13-0908-01B-01-TS1.ee2524ac-c719-4a1f-8e39-a71d08e033dc.svs	0	0.5015
439	OV	2	train	TCGA-24-2260	pos	TCGA-24-2260-01A-01-BS1.4b0ef85c-e125-4b7b-9c89-34ea64a651c7.svs	0	0.5015
440	OV	2	train	TCGA-10-0928	pos	TCGA-10-0928-01A-02-BS2.facd92de-6893-4650-a327-1f15554a01fc.svs	0	0.504
441	OV	2	train	TCGA-24-1545	pos	TCGA-24-1545-01A-01-BS1.15782ecc-b634-4add-918a-e78c62c77bd0.svs	0	0.5015
442	OV	2	train	TCGA-13-0730	pos	TCGA-13-0730-01A-01-BS1.0d18e57d-ba4f-4185-84a0-dc9b489ed29f.svs	0	0.504
443	OV	2	train	TCGA-13-0900	pos	TCGA-13-0900-01B-01-BS1.a7ab33bd-827e-4ab7-b7c5-7163a3518e93.svs	0	0.5015
444	OV	2	train	TCGA-61-2096	pos	TCGA-61-2096-01A-01-TS1.f07317ea-ebc0-4e60-bf61-c592110f1985.svs	0	0.5015
445	OV	2	train	TCGA-23-1123	pos	TCGA-23-1123-01A-01-TS1.9d6036ea-f3bb-4e32-b1b1-51d0a4363b3a.svs	0	0.5001
446	OV	2	train	TCGA-61-2612	pos	TCGA-61-2612-01A-01-BS1.09aaa7ac-b1d2-4859-898d-4b72857b201b.svs	0	0.5015
447	OV	2	train	TCGA-20-0990	pos	TCGA-20-0990-01A-01-BS1.f2fbd6ad-c3a2-4d10-a8ea-7abd8f94721a.svs	0	0.504
448	OV	2	train	TCGA-29-1764	pos	TCGA-29-1764-01A-01-TS1.fa2d312b-22b2-4bd8-bcd4-4633fea07279.svs	0	0.5015
449	OV	2	train	TCGA-59-2351	pos	TCGA-59-2351-01A-01-TS1.966e6ef8-f18b-48d1-86e8-f9c626a4f7cc.svs	0	0.5015
450	OV	2	train	TCGA-61-1730	neg	TCGA-61-1730-11A-01-TS1.a0fc6875-c330-48d9-afb0-db8315dde437.svs	0	0.5015
451	OV	2	train	TCGA-61-2111	neg	TCGA-61-2111-11A-01-BS1.7deb2a5e-5b45-468a-a205-6ccc1ebd4f23.svs	0	0.5015
452	OV	2	train	TCGA-09-2054	neg	TCGA-09-2054-11A-01-TS1.a1fb5b8b-d351-42a9-a009-2f7fe0b0b342.svs	0	0.5015
453	OV	2	train	TCGA-61-1899	neg	TCGA-61-1899-11A-01-BS1.ec607318-874b-4d85-8679-1a5008d8337f.svs	0	0.5015
454	OV	2	train	TCGA-04-1638	neg	TCGA-04-1638-11A-01-TS1.ef1a4f8c-c14e-45e2-9297-c8e0d80a9bf0.svs	0	0.5015
455	OV	2	train	TCGA-61-1903	neg	TCGA-61-1903-11A-01-BS1.a7f2df8d-24f5-47f0-b89a-592533a82410.svs	0	0.5015
456	OV	2	train	TCGA-04-1516	neg	TCGA-04-1516-11B-01-TS1.758a8c6e-a3e8-4c74-a49a-fff0af4df60e.svs	0	0.5015
457	OV	2	train	TCGA-24-2020	neg	TCGA-24-2020-11A-01-TS1.f93ea21a-e70a-43ec-9900-7aceae612d49.svs	0	0.5015
458	OV	2	train	TCGA-61-2612	neg	TCGA-61-2612-11A-01-BS1.471ed8ea-a82f-4ee4-b6ba-0e8cc3f0634d.svs	0	0.5015
459	OV	2	train	TCGA-04-1370	neg	TCGA-04-1370-11A-01-BS1.6972543c-484f-44bd-9eea-c8a2908cee6f.svs	0	0.5015
460	OV	2	train	TCGA-04-1519	neg	TCGA-04-1519-11A-01-TS1.38251474-7ae5-4b72-b1b6-db9654858017.svs	0	0.4991
461	OV	2	train	TCGA-57-1993	neg	TCGA-57-1993-11A-01-TS1.71469bcb-f16f-4bec-92a2-e9a822b40a95.svs	0	0.5015
462	OV	2	train	TCGA-59-2354	neg	TCGA-59-2354-11A-01-BS1.5993f858-b3a3-4df6-b7b8-dad445c4606a.svs	0	0.5015
463	OV	2	train	TCGA-61-1915	neg	TCGA-61-1915-11A-01-BS1.72853972-b2d3-40e7-b0f1-a64614cfcf61.svs	0	0.5015
464	OV	2	train	TCGA-61-1736	neg	TCGA-61-1736-11A-01-TS1.c31f1365-8ee3-464d-8e45-f1e2f76a32df.svs	0	0.5015
465	OV	2	train	TCGA-61-1907	neg	TCGA-61-1907-11A-01-TS1.baee25e5-c218-43f2-9914-ec605b1421b1.svs	0	0.5015
466	OV	2	train	TCGA-61-2097	neg	TCGA-61-2097-11A-01-BS1.95185c01-014d-4aff-9a57-ab84c30b23c1.svs	0	0.5015
467	OV	2	train	TCGA-61-1728	neg	TCGA-61-1728-11A-01-TS1.62ffafd8-605c-41ec-9af7-8478f648cb85.svs	0	0.5015
468	OV	2	val	TCGA-29-1769	pos	TCGA-29-1769-01A-01-TS1.11d4cb8d-65cc-466b-b776-9488e40cbd13.svs	0	0.5015
469	OV	2	val	TCGA-23-1117	pos	TCGA-23-1117-01A-01-BS1.07e61daa-26ba-4954-94a0-6a06d08b2c21.svs	0	0.5001
470	OV	2	val	TCGA-OY-A56Q	pos	TCGA-OY-A56Q-01A-01-TS1.B98349C7-E9B1-4CAB-917B-988A413D8371.svs	1	0.9872247890719162
471	OV	2	val	TCGA-25-1323	pos	TCGA-25-1323-01A-01-TS1.a8ee5dae-63b9-4972-be8b-e1ad21e2d3c4.svs	0	0.504
472	OV	2	val	TCGA-30-1718	pos	TCGA-30-1718-01A-01-TS1.882c0856-601e-4428-b950-0d13f28e8da0.svs	0	0.5015
473	OV	2	val	TCGA-24-1463	pos	TCGA-24-1463-01A-01-TS1.922365e3-495c-4005-8228-710a60603714.svs	0	0.5015
474	OV	2	val	TCGA-24-2280	pos	TCGA-24-2280-01A-01-BS1.fb1d3270-6539-4e93-b546-a1bcb1d7efe2.svs	0	0.5015
475	OV	2	val	TCGA-29-1702	pos	TCGA-29-1702-01A-01-BS1.37bc8232-0f2b-4d01-b6a2-9ce4059d88dc.svs	0	0.5015
476	OV	2	val	TCGA-13-2059	pos	TCGA-13-2059-01A-01-BS1.f4a0b6c4-94ad-4412-ba8d-369e518af8be.svs	0	0.5015
477	OV	2	test	TCGA-24-1557	pos	TCGA-24-1557-01A-01-TS1.37ecb22e-99d5-46d8-b90f-34c35bb96139.svs	0	0.5015
478	OV	2	test	TCGA-30-1891	pos	TCGA-30-1891-01A-01-BS1.038ab98b-6a36-43b4-b37b-11775670647a.svs	0	0.5015
479	OV	2	test	TCGA-09-1670	pos	TCGA-09-1670-01A-01-BS1.add0cb07-6946-4e37-ac37-5bf786c99bc8.svs	0	0.5015
480	OV	2	test	TCGA-36-2534	pos	TCGA-36-2534-01A-01-BS1.2441e987-11cc-4f06-9341-6780a518e263.svs	0	0.5015
481	OV	2	test	TCGA-25-2398	pos	TCGA-25-2398-01A-01-BS1.6cd65019-046f-4701-ba45-95c5a357e0f4.svs	0	0.5015
482	OV	2	test	TCGA-23-1120	pos	TCGA-23-1120-01A-02-BS2.4cbf84a4-9b8f-4448-a066-3978b5fca0aa.svs	0	0.5001
483	OV	2	test	TCGA-29-1766	pos	TCGA-29-1766-01A-01-TS1.b06eb26c-0803-4278-b5bb-8a23e94145e0.svs	0	0.5015
484	OV	2	test	TCGA-57-1994	pos	TCGA-57-1994-01A-01-TS1.739ef125-4790-490d-bf6b-7e7fbe966335.svs	0	0.5015
485	OV	2	test	TCGA-57-1585	pos	TCGA-57-1585-01A-01-TS1.7964fedc-0a0c-4908-95a8-a5a8be5d8023.svs	0	0.5015
486	OV	2	val	TCGA-61-2611	neg	TCGA-61-2611-11A-01-BS1.13c59f48-5d1e-426f-a36a-4840672476dd.svs	0	0.5015
487	OV	2	val	TCGA-04-1646	neg	TCGA-04-1646-11A-01-TS1.db6abef9-51b1-4056-a208-0029592521d2.svs	0	0.5015
488	OV	2	val	TCGA-09-2043	neg	TCGA-09-2043-11A-01-TS1.ddaa01af-b34f-4e60-87db-c93c16cf0120.svs	0	0.5015
489	OV	2	val	TCGA-61-2104	neg	TCGA-61-2104-11A-01-TS1.a01fc02a-d935-4f6d-9d0e-9c53a5c50b7f.svs	0	0.5015
490	OV	2	val	TCGA-61-1914	neg	TCGA-61-1914-11A-01-TS1.f7e5dcf9-abe4-4ca7-ad43-ea087d8e9cfe.svs	0	0.5015
491	OV	2	val	TCGA-04-1648	neg	TCGA-04-1648-11A-01-TS1.f88857d9-9bb6-4c1b-bde0-3b016b18002a.svs	0	0.5015
492	OV	2	val	TCGA-61-2098	neg	TCGA-61-2098-11A-01-TS1.e7f9af98-ef12-4798-84c2-991d812f4817.svs	0	0.5015
493	OV	2	val	TCGA-24-2024	neg	TCGA-24-2024-11A-01-TS1.89ac2264-acc8-4422-9849-511cdf042424.svs	0	0.5015
494	OV	2	val	TCGA-61-1727	neg	TCGA-61-1727-11A-01-TS1.1f4c3265-eee0-4752-afb4-4446dbd521ee.svs	0	0.5015
495	OV	2	test	TCGA-61-1904	neg	TCGA-61-1904-11A-01-TS1.42da069d-f5b2-4b80-8423-210d746efa6e.svs	0	0.5015
496	OV	2	test	TCGA-61-1733	neg	TCGA-61-1733-11A-01-TS1.0b54d714-24aa-4619-ad89-1f753bb4c068.svs	0	0.5015
497	OV	2	test	TCGA-61-1734	neg	TCGA-61-1734-11A-01-TS1.c55c7e4a-e73f-4dc1-88e4-c4318da07063.svs	0	0.5015
498	OV	2	test	TCGA-61-1721	neg	TCGA-61-1721-11A-01-TS1.a2927d5b-923a-43cc-8d20-8adb5d71850b.svs	0	0.5015
499	OV	2	test	TCGA-61-1738	neg	TCGA-61-1738-11A-01-TS1.306f5117-9c9c-4615-8d2b-4b545b13de65.svs	0	0.5015
500	OV	2	test	TCGA-61-2610	neg	TCGA-61-2610-11A-01-TS1.90174e79-36f4-4f1f-a1c2-357161dd09cb.svs	0	0.5015
501	OV	2	test	TCGA-09-1665	neg	TCGA-09-1665-11B-01-TS1.e95b25fc-7d09-4d09-b384-4a4000c0833f.svs	0	0.5015
502	OV	2	test	TCGA-09-2056	neg	TCGA-09-2056-11A-01-TS1.5fab879a-053f-4c1f-a140-31793a6e45b9.svs	0	0.5015
503	OV	2	test	TCGA-61-2087	neg	TCGA-61-2087-11A-01-TS1.2483c393-e08f-4ee8-a8b1-bde3db19841f.svs	0	0.5015
504	OV	3	train	TCGA-13-0887	pos	TCGA-13-0887-01A-01-BS1.8936aa9f-f77e-419d-ae3f-8b88933225ef.svs	0	0.5001
505	OV	3	train	TCGA-24-1471	pos	TCGA-24-1471-01A-01-TS1.ff50c1a3-4de7-4dd7-8188-025d1df618d0.svs	0	0.5015
506	OV	3	train	TCGA-OY-A56Q	pos	TCGA-OY-A56Q-01A-01-TS1.B98349C7-E9B1-4CAB-917B-988A413D8371.svs	1	0.9872247890719162
507	OV	3	train	TCGA-59-2349	pos	TCGA-59-2349-01A-01-TS1.f03b986b-d4b5-4754-bb13-1a5867b50f30.svs	0	0.5015
508	OV	3	train	TCGA-23-1119	pos	TCGA-23-1119-01A-02-BS2.22ec8a4f-c913-4531-a71a-c6daaa6ad4f2.svs	0	0.5001
509	OV	3	train	TCGA-36-2537	pos	TCGA-36-2537-01A-01-TS1.08d3a104-f56e-41fc-8bda-30f62ff0ca1c.svs	0	0.5015
510	OV	3	train	TCGA-23-1022	pos	TCGA-23-1022-01A-01-TS1.8e55f9a0-4044-4413-a4f8-e30004575fc3.svs	0	0.504
511	OV	3	train	TCGA-04-1638	pos	TCGA-04-1638-01A-01-TS1.a7f3aa80-6c02-473d-b311-fbcbb66161f8.svs	0	0.4991
512	OV	3	train	TCGA-61-2012	pos	TCGA-61-2012-01A-01-TS1.d68a617d-bd93-4048-895f-46279334d114.svs	0	0.5015
513	OV	3	train	TCGA-36-2540	pos	TCGA-36-2540-01A-01-BS1.3e864da9-1039-4e83-ba37-6ae36f322b4e.svs	0	0.5015
514	OV	3	train	TCGA-61-1913	pos	TCGA-61-1913-01A-01-BS1.bdb05061-fa5d-4b83-b85f-fe65e677efcb.svs	0	0.5015
515	OV	3	train	TCGA-61-1995	pos	TCGA-61-1995-01A-01-TS1.28ee27c5-9f6c-475f-8943-62896f6d3239.svs	0	0.5015
516	OV	3	train	TCGA-09-0369	pos	TCGA-09-0369-01A-01-BS1.98dcd946-275e-4aab-ba34-62443d4dfc1c.svs	0	0.5001
517	OV	3	train	TCGA-23-1809	pos	TCGA-23-1809-01A-01-TS1.ee5e78ba-2887-4eab-ad57-edb5efb61942.svs	0	0.5015
518	OV	3	train	TCGA-13-1494	pos	TCGA-13-1494-01A-01-TS1.8c48501b-eb93-4ca6-85b4-5f1f50495934.svs	0	0.5015
519	OV	3	train	TCGA-29-1690	pos	TCGA-29-1690-01A-01-BS1.93d3d15e-ec2b-4359-ba33-8bc7e19384eb.svs	0	0.5015
520	OV	3	train	TCGA-04-1654	pos	TCGA-04-1654-01A-01-BS1.f232c15b-e101-4cce-b78b-a224f6a9625f.svs	0	0.5015
521	OV	3	train	TCGA-04-1365	pos	TCGA-04-1365-01A-01-BS1.e731bd77-daff-44b7-a5cb-19858abb6293.svs	0	0.504
522	OV	3	train	TCGA-04-1516	neg	TCGA-04-1516-11B-01-TS1.758a8c6e-a3e8-4c74-a49a-fff0af4df60e.svs	0	0.5015
523	OV	3	train	TCGA-61-1917	neg	TCGA-61-1917-11A-01-TS1.741221d4-6234-4070-aa2d-272f5330e5c4.svs	0	0.5015
524	OV	3	train	TCGA-10-0931	neg	TCGA-10-0931-11A-01-BS1.c669b00e-ae1d-4186-924e-2e8ff2643be9.svs	0	0.5015
525	OV	3	train	TCGA-61-2000	neg	TCGA-61-2000-11A-01-BS1.8cada73e-b1e6-40d6-8245-0de3684ef0eb.svs	0	0.5015
526	OV	3	train	TCGA-09-1664	neg	TCGA-09-1664-11A-01-TS1.951f9a91-2081-416c-b030-04650d11ef75.svs	0	0.5015
527	OV	3	train	TCGA-61-1743	neg	TCGA-61-1743-11A-01-TS1.ad3a7ed2-61c6-4373-a11f-5a46a4f42878.svs	0	0.5015
528	OV	3	train	TCGA-61-2110	neg	TCGA-61-2110-11A-01-BS1.4d7ebe5e-aae5-4cef-a445-ec104ed4226a.svs	0	0.5015
529	OV	3	train	TCGA-61-1895	neg	TCGA-61-1895-11A-01-TS1.a0cd89bb-69f2-411d-be2e-83d36a936339.svs	0	0.5015
530	OV	3	train	TCGA-61-1907	neg	TCGA-61-1907-11A-01-BS1.160bdeb0-a66b-4c64-b493-d71f0945da54.svs	0	0.5015
531	OV	3	train	TCGA-57-1586	neg	TCGA-57-1586-11A-01-TS1.dc79cc66-933d-40a9-80c1-501c3bae5334.svs	0	0.5015
532	OV	3	train	TCGA-04-1369	neg	TCGA-04-1369-11A-01-BS1.4a4136e6-e68a-4cdf-8582-e64b27bd2be6.svs	0	0.5015
533	OV	3	train	TCGA-61-1919	neg	TCGA-61-1919-11A-01-TS1.f5245653-fd05-42e6-b386-f9fe533fa07e.svs	0	0.5015
534	OV	3	train	TCGA-57-1583	neg	TCGA-57-1583-11A-01-TS1.e7fd462b-c8ba-4881-84f9-75ddb68827c1.svs	0	0.5015
535	OV	3	train	TCGA-04-1644	neg	TCGA-04-1644-11A-01-TS1.c12713fe-c9a2-47e0-a941-261f7536fbbc.svs	0	0.5015
536	OV	3	train	TCGA-61-1995	neg	TCGA-61-1995-11A-01-TS1.8fff91fa-d56d-42e7-b2ff-a5d605dc6bc7.svs	0	0.5015
537	OV	3	train	TCGA-04-1652	neg	TCGA-04-1652-11A-01-TS1.81c245cd-bc76-46f2-85e3-9cae2c80803c.svs	0	0.5015
538	OV	3	train	TCGA-61-1733	neg	TCGA-61-1733-11A-01-TS1.0b54d714-24aa-4619-ad89-1f753bb4c068.svs	0	0.5015
539	OV	3	train	TCGA-61-1915	neg	TCGA-61-1915-11A-01-TS1.1cee4d54-a208-4a7d-8668-d53e1185fa65.svs	0	0.5015
540	OV	3	val	TCGA-04-1651	pos	TCGA-04-1651-01A-01-TS1.246daec2-ff44-40f4-a856-89da1f342016.svs	0	0.5015
541	OV	3	val	TCGA-59-2351	pos	TCGA-59-2351-01A-01-BS1.2bc77b82-f44c-4879-ae75-4d55872e6a9d.svs	0	0.5015
542	OV	3	val	TCGA-36-2547	pos	TCGA-36-2547-01A-01-TS1.b157373b-7660-4f6c-b46c-2ecd3c2adecf.svs	0	0.5015
543	OV	3	val	TCGA-29-2432	pos	TCGA-29-2432-01A-01-TS1.6dd178bd-4bfc-4aac-958d-5499d87be5f2.svs	0	0.5015
544	OV	3	val	TCGA-25-1633	pos	TCGA-25-1633-01A-01-TS1.f39839fc-b550-43e5-9f57-937cfdf32219.svs	0	0.5015
545	OV	3	val	TCGA-24-2029	pos	TCGA-24-2029-01A-01-BS1.a3e69252-9881-4483-a24e-01bc4c656ade.svs	0	0.5015
546	OV	3	val	TCGA-23-1031	pos	TCGA-23-1031-01A-01-BS1.c2b7d619-b5ba-4879-92d9-9fd7dc6694ff.svs	0	0.504
547	OV	3	val	TCGA-20-1682	pos	TCGA-20-1682-01A-01-TS1.8c825440-843e-42d1-bd0e-dd91a64b5d69.svs	0	0.5015
548	OV	3	val	TCGA-61-1904	pos	TCGA-61-1904-01A-01-TS1.329bc3f1-2e07-4758-b3f6-f3400a963171.svs	0	0.5015
549	OV	3	test	TCGA-24-1104	pos	TCGA-24-1104-01A-01-TS1.5f113d14-b733-4f7d-ad0d-3d2a0771bb8b.svs	0	0.504
550	OV	3	test	TCGA-61-2111	pos	TCGA-61-2111-01A-01-TS1.f5cf5d70-ae84-4039-a9b7-bc4af6d21516.svs	0	0.5015
551	OV	3	test	TCGA-36-2552	pos	TCGA-36-2552-01A-01-BS1.b3c96dcc-504a-480c-87b3-9c88b0ea8c33.svs	0	0.5015
552	OV	3	test	TCGA-10-0930	pos	TCGA-10-0930-01A-01-TS1.3ec1ee42-18e6-4a31-96de-f5852709af5b.svs	0	0.504
553	OV	3	test	TCGA-13-0905	pos	TCGA-13-0905-01B-01-TS1.375bb21d-bdbb-43d2-81f7-2c63c90229fd.svs	0	0.5015
554	OV	3	test	TCGA-24-1555	pos	TCGA-24-1555-01A-01-TS1.e0c74d87-fa4e-45f2-8ba8-f481917d6022.svs	0	0.5015
555	OV	3	test	TCGA-24-1560	pos	TCGA-24-1560-01A-01-TS1.517e0086-04fb-47e2-8809-4b9768c17ba9.svs	0	0.5015
556	OV	3	test	TCGA-23-1118	pos	TCGA-23-1118-01A-01-BS1.8d624207-a194-492d-b84f-da0a617d2fc2.svs	0	0.5001
557	OV	3	test	TCGA-13-A5FT	pos	TCGA-13-A5FT-01A-01-TSA.85EAEFA5-9F54-4A1A-B907-393CA55B627D.svs	1	0.987248534906588
558	OV	3	val	TCGA-24-2023	neg	TCGA-24-2023-11A-01-BS1.e147aecb-c7eb-4ff5-b872-4616989a217c.svs	0	0.5015
559	OV	3	val	TCGA-61-2092	neg	TCGA-61-2092-11A-01-BS1.a458cef4-e9cb-4224-96a4-28b4b5ba706b.svs	0	0.5015
560	OV	3	val	TCGA-24-2262	neg	TCGA-24-2262-11A-01-BS1.99b9e7bb-f2b9-42de-beb9-6045fe79964b.svs	0	0.5015
561	OV	3	val	TCGA-24-2260	neg	TCGA-24-2260-11A-01-BS1.2374a3e8-e970-4275-959f-1f20c158b27b.svs	0	0.5015
562	OV	3	val	TCGA-24-2020	neg	TCGA-24-2020-11A-01-TS1.f93ea21a-e70a-43ec-9900-7aceae612d49.svs	0	0.5015
563	OV	3	val	TCGA-61-1728	neg	TCGA-61-1728-11A-01-TS1.62ffafd8-605c-41ec-9af7-8478f648cb85.svs	0	0.5015
564	OV	3	val	TCGA-59-2350	neg	TCGA-59-2350-11A-01-TS1.050ac402-a680-42ae-94b1-d8baca93843c.svs	0	0.5015
565	OV	3	val	TCGA-61-1727	neg	TCGA-61-1727-11A-01-TS1.1f4c3265-eee0-4752-afb4-4446dbd521ee.svs	0	0.5015
566	OV	3	val	TCGA-61-1721	neg	TCGA-61-1721-11A-01-TS1.a2927d5b-923a-43cc-8d20-8adb5d71850b.svs	0	0.5015
567	OV	3	test	TCGA-61-2097	neg	TCGA-61-2097-11A-01-BS1.95185c01-014d-4aff-9a57-ab84c30b23c1.svs	0	0.5015
568	OV	3	test	TCGA-61-2018	neg	TCGA-61-2018-11A-01-TS1.5f4f2d8a-4863-4797-a861-9009de4e019a.svs	0	0.5015
569	OV	3	test	TCGA-61-1730	neg	TCGA-61-1730-11A-01-TS1.a0fc6875-c330-48d9-afb0-db8315dde437.svs	0	0.5015
570	OV	3	test	TCGA-61-2101	neg	TCGA-61-2101-11A-01-TS1.3fd8a8ff-dcef-41b9-b812-ae7329e7808b.svs	0	0.5015
571	OV	3	test	TCGA-61-1722	neg	TCGA-61-1722-11A-01-TS1.33714638-bfa7-4344-bc57-598962f7b831.svs	0	0.5015
572	OV	3	test	TCGA-61-2098	neg	TCGA-61-2098-11A-01-TS1.e7f9af98-ef12-4798-84c2-991d812f4817.svs	0	0.5015
573	OV	3	test	TCGA-04-1646	neg	TCGA-04-1646-11A-01-TS1.db6abef9-51b1-4056-a208-0029592521d2.svs	0	0.5015
574	OV	3	test	TCGA-04-1536	neg	TCGA-04-1536-11A-01-TS1.0a362bbd-1f22-499a-b95b-4e35a9cccc8f.svs	0	0.4991
575	OV	3	test	TCGA-24-2024	neg	TCGA-24-2024-11A-01-TS1.89ac2264-acc8-4422-9849-511cdf042424.svs	0	0.5015
576	OV	4	train	TCGA-36-2552	pos	TCGA-36-2552-01A-01-TS1.4bbd71a2-f827-4c18-9b68-53f0a6f13840.svs	0	0.5015
577	OV	4	train	TCGA-09-0367	pos	TCGA-09-0367-01A-01-TS1.e8d46b30-6655-4c5b-9354-0a193e9467b9.svs	0	0.5001
578	OV	4	train	TCGA-13-1505	pos	TCGA-13-1505-01A-01-TS1.8eca8e28-c530-40b1-840b-2c50c23758fa.svs	0	0.5015
579	OV	4	train	TCGA-61-1911	pos	TCGA-61-1911-01A-01-TS1.ea4d8814-16d0-4475-b259-f228f8803b76.svs	0	0.5015
580	OV	4	train	TCGA-61-2097	pos	TCGA-61-2097-01A-01-BS1.0715c892-db1c-44ca-a67b-b73cdbf993b8.svs	0	0.5015
581	OV	4	train	TCGA-24-1418	pos	TCGA-24-1418-01A-01-BS1.8c2fa6a6-86f7-486b-8dda-3c8c0bab4811.svs	0	0.5015
582	OV	4	train	TCGA-13-1819	pos	TCGA-13-1819-01A-01-TS1.9efa1ee1-4abc-48b4-930a-dea4c76dfc1e.svs	0	0.5015
583	OV	4	train	TCGA-24-1553	pos	TCGA-24-1553-01A-01-BS1.ff75b56d-efb0-48ab-9ae2-ea6013bd6b85.svs	0	0.5015
584	OV	4	train	TCGA-25-1625	pos	TCGA-25-1625-01A-01-BS1.c3f7e429-0929-40fd-9b13-e2e3df734776.svs	0	0.5015
585	OV	4	train	TCGA-09-1668	pos	TCGA-09-1668-01B-01-BS1.299ef5ea-edf2-4a0e-81b2-b8c28d985121.svs	0	0.5015
586	OV	4	train	TCGA-24-2020	pos	TCGA-24-2020-01A-01-TS1.e210ebcd-ea37-4fe7-9531-1c526757d70a.svs	0	0.5015
587	OV	4	train	TCGA-23-1119	pos	TCGA-23-1119-01A-01-BS1.69056588-dd6a-4365-9780-e3344697ae99.svs	0	0.5001
588	OV	4	train	TCGA-61-2088	pos	TCGA-61-2088-01A-01-BS1.3e099147-d41d-42a2-b979-5847180209b4.svs	0	0.5015
589	OV	4	train	TCGA-24-1842	pos	TCGA-24-1842-01A-01-BS1.9934e7e4-d1e5-4f32-ae50-d290ef1c52eb.svs	0	0.5015
590	OV	4	train	TCGA-13-1409	pos	TCGA-13-1409-01A-01-TS1.4226415a-3f9d-4a34-b017-1af964c8be5a.svs	0	0.5015
591	OV	4	train	TCGA-30-1869	pos	TCGA-30-1869-01A-01-TS1.2dc9a885-55ad-4abb-a0f3-66e0ffa61275.svs	0	0.5015
592	OV	4	train	TCGA-29-1704	pos	TCGA-29-1704-01B-01-TS1.59dc9d30-cd69-40ef-bcde-8aae0130251d.svs	0	0.5015
593	OV	4	train	TCGA-24-1469	pos	TCGA-24-1469-01A-01-TS1.9a49f54b-0127-4b14-a85e-269e6d785d26.svs	0	0.5015
594	OV	4	train	TCGA-61-2612	neg	TCGA-61-2612-11A-01-BS1.471ed8ea-a82f-4ee4-b6ba-0e8cc3f0634d.svs	0	0.5015
595	OV	4	train	TCGA-04-1654	neg	TCGA-04-1654-11A-01-TS1.dc8c9f0e-f202-4c51-a477-c30c7497f6bc.svs	0	0.5015
596	OV	4	train	TCGA-61-2092	neg	TCGA-61-2092-11A-01-TS1.ed9359d4-b7d9-4222-8bfd-984ffd44fb5f.svs	0	0.5015
597	OV	4	train	TCGA-57-1993	neg	TCGA-57-1993-11A-01-BS1.b5a90513-9737-4e25-8837-b7c0433e2e87.svs	0	0.5015
598	OV	4	train	TCGA-04-1369	neg	TCGA-04-1369-11A-01-BS1.4a4136e6-e68a-4cdf-8582-e64b27bd2be6.svs	0	0.5015
599	OV	4	train	TCGA-61-1901	neg	TCGA-61-1901-11A-01-BS1.d2484697-6df8-4dd7-9c26-7bf684960627.svs	0	0.5015
600	OV	4	train	TCGA-57-1586	neg	TCGA-57-1586-11A-01-TS1.dc79cc66-933d-40a9-80c1-501c3bae5334.svs	0	0.5015
601	OV	4	train	TCGA-57-1584	neg	TCGA-57-1584-11A-01-TS1.017c1576-120f-4b49-b939-cd477534f0e6.svs	0	0.5015
602	OV	4	train	TCGA-24-2260	neg	TCGA-24-2260-11A-01-TS1.aedd06c9-8157-4c7c-8b27-aff5a70316db.svs	0	0.5015
603	OV	4	train	TCGA-24-2262	neg	TCGA-24-2262-11A-01-TS1.bfca3f3a-bbc4-4ff5-9d7d-4ce9eb0b9fb3.svs	0	0.5015
604	OV	4	train	TCGA-61-1907	neg	TCGA-61-1907-11A-01-TS1.baee25e5-c218-43f2-9914-ec605b1421b1.svs	0	0.5015
605	OV	4	train	TCGA-61-1916	neg	TCGA-61-1916-11A-01-BS1.5214e5c4-99e5-4841-bc23-e8b85676c6bf.svs	0	0.5015
606	OV	4	train	TCGA-61-1730	neg	TCGA-61-1730-11A-01-TS1.a0fc6875-c330-48d9-afb0-db8315dde437.svs	0	0.5015
607	OV	4	train	TCGA-61-2613	neg	TCGA-61-2613-11A-01-BS1.aedb39af-5376-46bc-8cbd-0b8ecbc09da3.svs	0	0.5015
608	OV	4	train	TCGA-61-1728	neg	TCGA-61-1728-11A-01-TS1.62ffafd8-605c-41ec-9af7-8478f648cb85.svs	0	0.5015
609	OV	4	train	TCGA-61-2097	neg	TCGA-61-2097-11A-01-BS1.95185c01-014d-4aff-9a57-ab84c30b23c1.svs	0	0.5015
610	OV	4	train	TCGA-61-2611	neg	TCGA-61-2611-11A-01-BS1.13c59f48-5d1e-426f-a36a-4840672476dd.svs	0	0.5015
611	OV	4	train	TCGA-09-2054	neg	TCGA-09-2054-11A-01-TS1.a1fb5b8b-d351-42a9-a009-2f7fe0b0b342.svs	0	0.5015
612	OV	4	val	TCGA-36-2542	pos	TCGA-36-2542-01A-01-BS1.818abadb-d751-427a-825a-f6cc7611229c.svs	0	0.5015
613	OV	4	val	TCGA-31-1950	pos	TCGA-31-1950-01A-01-TS1.42495a8a-15e3-4fc2-aaeb-37f45493e9a5.svs	0	0.5015
614	OV	4	val	TCGA-24-1428	pos	TCGA-24-1428-01A-01-BS1.cc2baf2f-05d9-4e2a-9dbc-35a2729b00b8.svs	0	0.5015
615	OV	4	val	TCGA-04-1336	pos	TCGA-04-1336-01A-01-TS1.28940fae-d407-4772-ac59-1edcdde8669b.svs	0	0.4991
616	OV	4	val	TCGA-42-2587	pos	TCGA-42-2587-01A-01-TS1.f9c60f94-e626-4e40-8490-259f02d9ec15.svs	0	0.5015
617	OV	4	val	TCGA-24-2035	pos	TCGA-24-2035-01A-01-BS1.1ea4d2d3-feff-446e-a198-cd91ce4d56b7.svs	0	0.5015
618	OV	4	val	TCGA-25-1326	pos	TCGA-25-1326-01A-01-TS1.0fbff408-12f4-429e-9d63-c51e858c6971.svs	0	0.504
619	OV	4	val	TCGA-25-2042	pos	TCGA-25-2042-01A-01-TS1.a7d0928a-7742-4678-8183-b9f192787900.svs	0	0.5015
620	OV	4	val	TCGA-09-2050	pos	TCGA-09-2050-01A-01-TS1.e53d7602-1bb1-430a-9e16-fa667438063d.svs	0	0.5015
621	OV	4	test	TCGA-23-1024	pos	TCGA-23-1024-01A-01-BS1.7c5c688d-74e7-470a-95c5-115c73451c0d.svs	0	0.504
622	OV	4	test	TCGA-09-2045	pos	TCGA-09-2045-01A-01-BS1.0f965c79-cfe6-499e-98a9-a696bfe83f6f.svs	0	0.5015
623	OV	4	test	TCGA-09-2051	pos	TCGA-09-2051-01A-01-TS1.09cb2b86-223c-4012-aea0-0fb939abfd46.svs	0	0.5015
624	OV	4	test	TCGA-24-1562	pos	TCGA-24-1562-01A-01-BS1.7a3a55d0-2158-442e-a14c-89627c590101.svs	0	0.5015
625	OV	4	test	TCGA-59-2350	pos	TCGA-59-2350-01A-01-TS1.57e502c7-e6b8-4ccc-9ff7-6719c58f48e0.svs	0	0.5015
626	OV	4	test	TCGA-30-1891	pos	TCGA-30-1891-01A-01-BS1.038ab98b-6a36-43b4-b37b-11775670647a.svs	0	0.5015
627	OV	4	test	TCGA-13-0768	pos	TCGA-13-0768-01A-01-BS1.a3e6fc49-57bd-4ae6-ab13-bf5e86f13ccf.svs	0	0.504
628	OV	4	test	TCGA-24-0982	pos	TCGA-24-0982-01A-01-BS1.86d455fe-9855-4106-b487-ef4cde3c86de.svs	0	0.504
629	OV	4	test	TCGA-13-1510	pos	TCGA-13-1510-01A-01-BS1.a9adcc98-382e-48ca-bd92-c7fdd1007305.svs	0	0.5015
630	OV	4	val	TCGA-57-1994	neg	TCGA-57-1994-11A-01-BS1.12c0ae29-97ed-483f-b9df-fb45cde6a690.svs	0	0.5015
631	OV	4	val	TCGA-59-2354	neg	TCGA-59-2354-11A-01-TS1.e597d6fa-9435-4056-8081-5b9e1defb618.svs	0	0.5015
632	OV	4	val	TCGA-59-2350	neg	TCGA-59-2350-11A-01-TS1.050ac402-a680-42ae-94b1-d8baca93843c.svs	0	0.5015
633	OV	4	val	TCGA-61-2102	neg	TCGA-61-2102-11A-01-BS1.2c51b152-f056-4473-b1b1-7b930be7cef4.svs	0	0.5015
634	OV	4	val	TCGA-61-2012	neg	TCGA-61-2012-11A-01-BS1.50693f43-010a-441d-adfd-65de5ba5b75f.svs	0	0.5015
635	OV	4	val	TCGA-61-1900	neg	TCGA-61-1900-11A-01-BS1.40ca087c-2a12-48aa-8d78-c77118900183.svs	0	0.5015
636	OV	4	val	TCGA-61-2000	neg	TCGA-61-2000-11A-01-TS1.c167826c-f86a-446e-811e-b5c3f59c33a1.svs	0	0.5015
637	OV	4	val	TCGA-61-1919	neg	TCGA-61-1919-11A-01-TS1.f5245653-fd05-42e6-b386-f9fe533fa07e.svs	0	0.5015
638	OV	4	val	TCGA-24-2023	neg	TCGA-24-2023-11A-01-BS1.e147aecb-c7eb-4ff5-b872-4616989a217c.svs	0	0.5015
639	OV	4	test	TCGA-09-2056	neg	TCGA-09-2056-11A-01-BS1.1fd57fb7-230c-484b-8ffc-0448d813f60e.svs	0	0.5015
640	OV	4	test	TCGA-61-2104	neg	TCGA-61-2104-11A-01-BS1.8085be05-40cd-4395-8c5c-bb9d61338669.svs	0	0.5015
641	OV	4	test	TCGA-61-1743	neg	TCGA-61-1743-11A-01-TS1.ad3a7ed2-61c6-4373-a11f-5a46a4f42878.svs	0	0.5015
642	OV	4	test	TCGA-61-1738	neg	TCGA-61-1738-11A-01-TS1.306f5117-9c9c-4615-8d2b-4b545b13de65.svs	0	0.5015
643	OV	4	test	TCGA-61-2094	neg	TCGA-61-2094-11A-01-TS1.97953331-987e-401e-be9a-867d31c2381f.svs	0	0.5015
644	OV	4	test	TCGA-24-2261	neg	TCGA-24-2261-11A-01-TS1.997eb28e-622d-4bd4-a591-3d6639d9bc1f.svs	0	0.5015
645	OV	4	test	TCGA-61-1995	neg	TCGA-61-1995-11A-01-BS1.c1d22e86-e842-4159-a648-349f1f932b08.svs	0	0.5015
646	OV	4	test	TCGA-04-1353	neg	TCGA-04-1353-11B-01-TS1.bd1f6544-80ab-4e86-9ddc-c8040f03a53a.svs	0	0.5015
647	OV	4	test	TCGA-61-1740	neg	TCGA-61-1740-11A-01-TS1.b7ebbdc0-ba28-4425-a2b3-a87ed70fdeb3.svs	0	0.5015
648	OV	5	train	TCGA-23-1026	pos	TCGA-23-1026-01B-01-TS1.6d8886c6-37c0-4fd8-b847-b5b40d84742f.svs	0	0.5001
649	OV	5	train	TCGA-13-1495	pos	TCGA-13-1495-01A-01-BS1.ae354aba-3dfc-4e7c-a02b-bfa4d5562264.svs	0	0.5015
650	OV	5	train	TCGA-13-0921	pos	TCGA-13-0921-01A-01-BS1.c69b2381-3997-495c-b16f-178cf6c107a1.svs	0	0.5001
651	OV	5	train	TCGA-25-1329	pos	TCGA-25-1329-01A-01-BS1.53db6a63-1ab7-447b-a356-6af729dad49a.svs	0	0.504
652	OV	5	train	TCGA-61-1915	pos	TCGA-61-1915-01A-01-BS1.2000f1fa-32a8-479a-b211-1a3a3e6828e7.svs	0	0.5015
653	OV	5	train	TCGA-30-1855	pos	TCGA-30-1855-01A-01-TS1.1829cd37-82d6-4958-b2e3-15aa55f1ee99.svs	0	0.5015
654	OV	5	train	TCGA-61-1738	pos	TCGA-61-1738-01A-01-BS1.941a44db-9fde-4bcb-9a7e-88c3a8afa74c.svs	0	0.5015
655	OV	5	train	TCGA-25-1625	pos	TCGA-25-1625-01A-01-BS1.c3f7e429-0929-40fd-9b13-e2e3df734776.svs	0	0.5015
656	OV	5	train	TCGA-24-1467	pos	TCGA-24-1467-01A-01-BS1.2a7d2b3c-a015-48eb-9ca7-da9e52c29a19.svs	0	0.5015
657	OV	5	train	TCGA-24-2293	pos	TCGA-24-2293-01A-01-TS1.bbb53d55-4e3b-46a6-aa7a-98b79d7b6591.svs	0	0.5015
658	OV	5	train	TCGA-04-1652	pos	TCGA-04-1652-01A-01-TS1.8267ed7d-79c3-4239-8e56-0d007112d8e6.svs	0	0.5015
659	OV	5	train	TCGA-24-1565	pos	TCGA-24-1565-01A-01-BS1.1dd6e7fb-cbd7-4da0-923d-d43435834cf0.svs	0	0.5015
660	OV	5	train	TCGA-61-1995	pos	TCGA-61-1995-01A-01-TS1.28ee27c5-9f6c-475f-8943-62896f6d3239.svs	0	0.5015
661	OV	5	train	TCGA-04-1364	pos	TCGA-04-1364-01A-01-BS1.d155a2aa-3dd7-4418-9c71-d6529df0f381.svs	0	0.504
662	OV	5	train	TCGA-09-1674	pos	TCGA-09-1674-01A-01-TS1.1548609e-f7e9-40f0-a163-61b669916542.svs	0	0.5015
663	OV	5	train	TCGA-23-1117	pos	TCGA-23-1117-01A-01-BS1.07e61daa-26ba-4954-94a0-6a06d08b2c21.svs	0	0.5001
664	OV	5	train	TCGA-13-0883	pos	TCGA-13-0883-01A-01-BS1.a00b3891-5c61-43b1-a0d3-9857ac0d942a.svs	0	0.5001
665	OV	5	train	TCGA-61-2088	pos	TCGA-61-2088-01A-01-TS1.aed842d4-ca7b-483e-85f5-2843f4dc7005.svs	0	0.5015
666	OV	5	train	TCGA-61-1914	neg	TCGA-61-1914-11A-01-BS1.432cf2c1-18e0-4cac-a1a1-91882ee2a101.svs	0	0.5015
667	OV	5	train	TCGA-61-1900	neg	TCGA-61-1900-11A-01-TS1.c82c3efd-0524-4d2f-a2fa-a8c75204cbd9.svs	0	0.5015
668	OV	5	train	TCGA-61-2008	neg	TCGA-61-2008-11A-01-BS1.49ff86b0-b714-4c97-8556-64f6e4e60128.svs	0	0.5015
669	OV	5	train	TCGA-61-1915	neg	TCGA-61-1915-11A-01-BS1.72853972-b2d3-40e7-b0f1-a64614cfcf61.svs	0	0.5015
670	OV	5	train	TCGA-59-2349	neg	TCGA-59-2349-11A-01-TS1.29deb7d1-d3b6-45c8-bf78-604c681d3fcd.svs	0	0.5015
671	OV	5	train	TCGA-24-2262	neg	TCGA-24-2262-11A-01-TS1.bfca3f3a-bbc4-4ff5-9d7d-4ce9eb0b9fb3.svs	0	0.5015
672	OV	5	train	TCGA-61-2088	neg	TCGA-61-2088-11A-01-TS1.584097b0-d631-4d65-935e-2ed9606de18c.svs	0	0.5015
673	OV	5	train	TCGA-04-1353	neg	TCGA-04-1353-11B-01-TS1.bd1f6544-80ab-4e86-9ddc-c8040f03a53a.svs	0	0.5015
674	OV	5	train	TCGA-61-1727	neg	TCGA-61-1727-11A-01-TS1.1f4c3265-eee0-4752-afb4-4446dbd521ee.svs	0	0.5015
675	OV	5	train	TCGA-04-1648	neg	TCGA-04-1648-11A-01-TS1.f88857d9-9bb6-4c1b-bde0-3b016b18002a.svs	0	0.5015
676	OV	5	train	TCGA-04-1654	neg	TCGA-04-1654-11A-01-BS1.f4110146-86cb-4b7a-97fe-dc6ad4d27765.svs	0	0.5015
677	OV	5	train	TCGA-61-1733	neg	TCGA-61-1733-11A-01-TS1.0b54d714-24aa-4619-ad89-1f753bb4c068.svs	0	0.5015
678	OV	5	train	TCGA-57-1585	neg	TCGA-57-1585-11A-01-TS1.1497c983-dc07-400e-aa0c-f4fa7bf3bcfd.svs	0	0.5015
679	OV	5	train	TCGA-04-1519	neg	TCGA-04-1519-11A-01-TS1.38251474-7ae5-4b72-b1b6-db9654858017.svs	0	0.4991
680	OV	5	train	TCGA-61-2002	neg	TCGA-61-2002-11A-01-BS1.5824004f-3140-4ea1-8a38-0f84fc77e606.svs	0	0.5015
681	OV	5	train	TCGA-61-2092	neg	TCGA-61-2092-11A-01-BS1.a458cef4-e9cb-4224-96a4-28b4b5ba706b.svs	0	0.5015
682	OV	5	train	TCGA-04-1370	neg	TCGA-04-1370-11A-01-BS1.6972543c-484f-44bd-9eea-c8a2908cee6f.svs	0	0.5015
683	OV	5	train	TCGA-61-1903	neg	TCGA-61-1903-11A-01-TS1.2ca2cf14-9a01-408d-be23-73dffb093ead.svs	0	0.5015
684	OV	5	val	TCGA-13-0804	pos	TCGA-13-0804-01A-01-TS1.b9fae803-f9dd-47ee-8417-3f7af1bbf123.svs	0	0.5025
685	OV	5	val	TCGA-59-2363	pos	TCGA-59-2363-01A-01-TS1.40e807a6-44b6-41a0-ae0e-0d202fd9cc1d.svs	0	0.5015
686	OV	5	val	TCGA-31-1944	pos	TCGA-31-1944-01A-01-BS1.1a8b04f1-bcc9-49fc-931d-c973e12f26f6.svs	0	0.5015
687	OV	5	val	TCGA-36-2530	pos	TCGA-36-2530-01A-01-TS1.1cb4c073-569c-450a-bef8-e25d07f58097.svs	0	0.5015
688	OV	5	val	TCGA-57-1582	pos	TCGA-57-1582-01A-01-BS1.178eeee4-86e8-41f6-ac53-394a94d64ccf.svs	0	0.5015
689	OV	5	val	TCGA-29-1692	pos	TCGA-29-1692-01B-01-TS1.2f5a7806-6d45-4669-81be-06a732632f54.svs	0	0.5015
690	OV	5	val	TCGA-25-1634	pos	TCGA-25-1634-01A-01-TS1.4345be84-2118-4725-8b31-1f16902d64b7.svs	0	0.5015
691	OV	5	val	TCGA-13-1489	pos	TCGA-13-1489-01A-01-TS1.afac158d-0de2-4e56-a1e8-1970763d8563.svs	0	0.5015
692	OV	5	val	TCGA-10-0928	pos	TCGA-10-0928-01A-01-BS1.7e1a20f2-31da-4b50-8d26-005e67baa47c.svs	0	0.504
693	OV	5	test	TCGA-36-1574	pos	TCGA-36-1574-01A-01-TS1.0ebf58a0-dd01-40b2-9f37-5970f65cf9bb.svs	0	0.5015
694	OV	5	test	TCGA-25-1317	pos	TCGA-25-1317-01A-01-BS1.7237ad91-a258-4544-a2c4-1fb411af658a.svs	0	0.504
695	OV	5	test	TCGA-13-2066	pos	TCGA-13-2066-01A-01-TS1.4c6de535-d73a-441c-96a6-49dbde8888be.svs	0	0.5015
696	OV	5	test	TCGA-24-2280	pos	TCGA-24-2280-01A-01-BS1.fb1d3270-6539-4e93-b546-a1bcb1d7efe2.svs	0	0.5015
697	OV	5	test	TCGA-13-0768	pos	TCGA-13-0768-01A-01-TS1.209a6162-13a3-4fd1-8395-83488491ab9b.svs	0	0.504
698	OV	5	test	TCGA-13-0725	pos	TCGA-13-0725-01A-01-BS1.6cd2a2f7-689b-4674-a98e-a7ab00beaa84.svs	0	0.504
699	OV	5	test	TCGA-61-1721	pos	TCGA-61-1721-01A-01-BS1.8a0e1590-8e6d-4c65-b44c-90096f254f6a.svs	0	0.5015
700	OV	5	test	TCGA-24-1436	pos	TCGA-24-1436-01A-01-TS1.a8567283-4710-4476-95d5-c3a1ebdfd57b.svs	0	0.5015
701	OV	5	test	TCGA-30-1866	pos	TCGA-30-1866-01A-02-BS2.c7539c9f-48aa-4af8-a182-233f4b6d3068.svs	0	0.5015
702	OV	5	val	TCGA-24-2260	neg	TCGA-24-2260-11A-01-TS1.aedd06c9-8157-4c7c-8b27-aff5a70316db.svs	0	0.5015
703	OV	5	val	TCGA-61-1724	neg	TCGA-61-1724-11A-01-TS1.61307b21-e39a-454e-b12a-6ed706fa1255.svs	0	0.5015
704	OV	5	val	TCGA-57-1582	neg	TCGA-57-1582-11A-01-TS1.4054d24b-7f2e-440e-a6ee-855758457a88.svs	0	0.5015
705	OV	5	val	TCGA-61-1740	neg	TCGA-61-1740-11A-01-TS1.b7ebbdc0-ba28-4425-a2b3-a87ed70fdeb3.svs	0	0.5015
706	OV	5	val	TCGA-59-2354	neg	TCGA-59-2354-11A-01-TS1.e597d6fa-9435-4056-8081-5b9e1defb618.svs	0	0.5015
707	OV	5	val	TCGA-57-1994	neg	TCGA-57-1994-11A-01-BS1.12c0ae29-97ed-483f-b9df-fb45cde6a690.svs	0	0.5015
708	OV	5	val	TCGA-04-1638	neg	TCGA-04-1638-11A-01-BS1.e574b7c4-31a6-48fb-b00f-ee52d1d3f181.svs	0	0.5015
709	OV	5	val	TCGA-24-2020	neg	TCGA-24-2020-11A-01-TS1.f93ea21a-e70a-43ec-9900-7aceae612d49.svs	0	0.5015
710	OV	5	val	TCGA-61-2096	neg	TCGA-61-2096-11A-01-BS1.3ccbb73b-5e26-4fdb-9469-c4e685dc1bd8.svs	0	0.5015
711	OV	5	test	TCGA-61-2094	neg	TCGA-61-2094-11A-01-TS1.97953331-987e-401e-be9a-867d31c2381f.svs	0	0.5015
712	OV	5	test	TCGA-61-2613	neg	TCGA-61-2613-11A-01-BS1.aedb39af-5376-46bc-8cbd-0b8ecbc09da3.svs	0	0.5015
713	OV	5	test	TCGA-24-2261	neg	TCGA-24-2261-11A-01-TS1.997eb28e-622d-4bd4-a591-3d6639d9bc1f.svs	0	0.5015
714	OV	5	test	TCGA-61-1906	neg	TCGA-61-1906-11A-01-BS1.6658eb79-3de3-47c1-870f-5a145ecd5234.svs	0	0.5015
715	OV	5	test	TCGA-24-2023	neg	TCGA-24-2023-11A-01-BS1.e147aecb-c7eb-4ff5-b872-4616989a217c.svs	0	0.5015
716	OV	5	test	TCGA-09-1664	neg	TCGA-09-1664-11A-01-TS1.951f9a91-2081-416c-b030-04650d11ef75.svs	0	0.5015
717	OV	5	test	TCGA-09-1665	neg	TCGA-09-1665-11B-01-TS1.e95b25fc-7d09-4d09-b384-4a4000c0833f.svs	0	0.5015
718	OV	5	test	TCGA-04-1651	neg	TCGA-04-1651-11A-01-TS1.d64e1066-8bdb-4eac-b686-941b77f1eeba.svs	0	0.5015
719	OV	5	test	TCGA-57-1583	neg	TCGA-57-1583-11A-01-TS1.e7fd462b-c8ba-4881-84f9-75ddb68827c1.svs	0	0.5015
720	LUSC	1	train	TCGA-39-5031	pos	TCGA-39-5031-01A-01-BS1.ffef9df6-4ddc-4aef-b84b-8db49cbc5fff.svs	0	0.5015
721	LUSC	1	train	TCGA-98-A53B	pos	TCGA-98-A53B-01A-01-TS1.E6033CD3-71EE-41FE-9446-4AA6A064EB10.svs	1	0.9920670245871424
722	LUSC	1	train	TCGA-NC-A5HP	pos	TCGA-NC-A5HP-01A-01-TS1.7F087FF2-58C2-4DB6-A004-9ECDE04CA89B.svs	1	0.9940122125024572
723	LUSC	1	train	TCGA-85-A4JB	pos	TCGA-85-A4JB-01A-05-TSE.9AF21BB3-E3E2-47CE-8BF6-025A1BC6FD96.svs	1	0.9824180058651026
724	LUSC	1	train	TCGA-77-6842	pos	TCGA-77-6842-01A-01-TS1.98e43d92-630e-49ad-8aea-7e50ce570d17.svs	1	0.9848
725	LUSC	1	train	TCGA-63-A5MP	pos	TCGA-63-A5MP-01A-01-TS1.14673CE6-A47F-4557-BC6D-3E9846E2B0F5.svs	1	0.9824271111601722
726	LUSC	1	train	TCGA-56-8622	pos	TCGA-56-8622-01A-01-TS1.8e6fcbf9-046d-45bf-9d16-8d7bb8141b79.svs	0	0.4939
727	LUSC	1	train	TCGA-56-A4BW	pos	TCGA-56-A4BW-01A-01-TS1.CF388F43-5201-4D9C-87A9-330ECF7581FE.svs	0	0.4939
728	LUSC	1	train	TCGA-O2-A52W	pos	TCGA-O2-A52W-01A-01-TS1.9AFB0258-8E79-4108-BBEE-1C148D99A82D.svs	1	0.986034345826947
729	LUSC	1	train	TCGA-90-7769	pos	TCGA-90-7769-01A-01-TS1.084dd692-21e3-4df2-9ed5-c9220f1131d4.svs	1	1.0080343417825022
730	LUSC	1	train	TCGA-NC-A5HM	pos	TCGA-NC-A5HM-01A-01-TSA.13947B81-4DB8-464A-9225-73DAB87BDABF.svs	1	0.9940883766584816
731	LUSC	1	train	TCGA-85-8351	pos	TCGA-85-8351-01A-01-TS1.0f3d1dce-e7d9-467c-89a6-74bc378e7af9.svs	1	0.9828141198781678
732	LUSC	1	train	TCGA-98-A53J	pos	TCGA-98-A53J-01A-01-TS1.D933B043-EEFA-476F-AF14-518994280A5C.svs	1	0.982423506891271
733	LUSC	1	train	TCGA-34-5231	pos	TCGA-34-5231-01A-02-BS2.68cd8bba-3d92-4633-99ea-4258499b11ec.svs	0	0.5015
734	LUSC	1	train	TCGA-56-7579	pos	TCGA-56-7579-01A-01-TS1.64f53d8d-20c1-45ae-b449-06dcf5415b68.svs	0	0.4939
735	LUSC	1	train	TCGA-O2-A52S	pos	TCGA-O2-A52S-01A-01-TS1.5A03BB86-B773-4E93-8644-F9FD14DCF805.svs	1	0.9824138132733409
736	LUSC	1	train	TCGA-56-A62T	pos	TCGA-56-A62T-01A-01-TS1.E3B64735-90EE-436F-901E-6F2582F17D69.svs	1	0.9872429890263019
737	LUSC	1	train	TCGA-37-4135	pos	TCGA-37-4135-01A-01-TS1.fd901f17-fe66-4709-b282-12ee85dff287.svs	0	0.5015
738	LUSC	1	train	TCGA-33-AAS8	neg	TCGA-33-AAS8-11A-01-TS1.60AB6347-0DA4-4ADF-BB0F-549EADB7991B.svs	0	0.4957
739	LUSC	1	train	TCGA-77-7141	neg	TCGA-77-7141-11A-01-TS1.2f94c215-0190-4b67-ab66-d3ea7a579cc0.svs	1	1.0080375335120644
740	LUSC	1	train	TCGA-60-2721	neg	TCGA-60-2721-11A-01-TS1.16892e36-20c9-42ce-a1ee-53dc31608058.svs	0	0.5015
741	LUSC	1	train	TCGA-56-8622	neg	TCGA-56-8622-11A-01-TS1.47057b2f-3b19-4f6d-bff1-33e772da9f46.svs	1	0.9828292430373722
742	LUSC	1	train	TCGA-43-6771	neg	TCGA-43-6771-11A-01-TS1.2aae592a-0cf6-4b9f-bd55-ba7759b1d1a5.svs	1	0.9828155624524956
743	LUSC	1	train	TCGA-39-5011	neg	TCGA-39-5011-11A-01-TS1.879f780f-d44c-4e88-a4a0-6bfb015b1e3d.svs	0	0.5015
744	LUSC	1	train	TCGA-85-7710	neg	TCGA-85-7710-11A-01-TS1.9678d041-d76a-4b70-949c-77c727cc3417.svs	1	0.9828208680142688
745	LUSC	1	train	TCGA-43-6773	neg	TCGA-43-6773-11A-01-TS1.6e328690-6ad9-4d61-a421-96f08aa09424.svs	1	0.9828096946022729
746	LUSC	1	train	TCGA-60-2698	neg	TCGA-60-2698-11A-01-TS1.62912c2a-8e5d-4cbe-861c-fdb18b63aa56.svs	0	0.5015
747	LUSC	1	train	TCGA-60-2712	neg	TCGA-60-2712-11A-01-BS1.96c6afd8-1c05-4749-a563-3b13941513c9.svs	0	0.5015
748	LUSC	1	train	TCGA-60-2722	neg	TCGA-60-2722-11A-01-TS1.be3b8aaf-62e2-4d0a-b8e8-696279f34c5a.svs	0	0.5015
749	LUSC	1	train	TCGA-66-2765	neg	TCGA-66-2765-11A-01-BS1.03683356-18f2-4deb-a6ff-867648b60e76.svs	0	0.5015
750	LUSC	1	train	TCGA-33-4538	neg	TCGA-33-4538-11A-01-TS1.2c70bb1a-81d5-4b40-884d-64780b1067f4.svs	0	0.5015
751	LUSC	1	train	TCGA-22-5474	neg	TCGA-22-5474-11A-01-TS1.cc8e5df2-4ff6-416d-8542-274d84ea54ac.svs	0	0.5015
752	LUSC	1	train	TCGA-56-8308	neg	TCGA-56-8308-11A-01-TS1.a023d18f-e43f-45df-a283-335bae731a7c.svs	1	0.9828492187500002
753	LUSC	1	train	TCGA-77-7337	neg	TCGA-77-7337-11A-01-TS1.47d142ac-0575-4601-a2b8-d6ac4a7e932b.svs	1	1.008061058530735
754	LUSC	1	train	TCGA-77-7139	neg	TCGA-77-7139-11A-01-TS1.317cc95d-dcad-4608-8f79-4541aa1b20a7.svs	1	1.0080619672131148
755	LUSC	1	train	TCGA-98-8022	neg	TCGA-98-8022-11A-01-TS1.89b7111e-c776-4247-84d7-592022de6b45.svs	1	0.9828
756	LUSC	1	val	TCGA-96-8170	pos	TCGA-96-8170-01A-01-TS1.1ad24fe9-758d-4a9d-8510-c1c73368b672.svs	0	0.5015
757	LUSC	1	val	TCGA-39-5027	pos	TCGA-39-5027-01A-01-BS1.25623f0d-975e-4208-a5ef-99fe9c319c3f.svs	0	0.5015
758	LUSC	1	val	TCGA-22-4599	pos	TCGA-22-4599-01A-01-TS1.cee4c3e2-66dd-44ac-976b-f02a6ce6013e.svs	0	0.5015
759	LUSC	1	val	TCGA-NK-A7XE	pos	TCGA-NK-A7XE-01A-01-TS1.963BCC0B-8CEF-4444-9D63-903E17CC96C5.svs	1	1.0108447543544046
760	LUSC	1	val	TCGA-77-A5G8	pos	TCGA-77-A5G8-01B-01-TS1.5F55DF6E-6663-4907-B8D1-2C60F688B91E.svs	1	0.9940115339986076
761	LUSC	1	val	TCGA-37-3792	pos	TCGA-37-3792-01A-01-TS1.22515688-374f-4bc9-9cfa-c8e71afe1e4e.svs	0	0.5015
762	LUSC	1	val	TCGA-56-8625	pos	TCGA-56-8625-01A-01-TS1.e2029f26-f024-4aa7-9696-4f804ecde2a0.svs	0	0.4939
763	LUSC	1	val	TCGA-68-7755	pos	TCGA-68-7755-01A-01-TS1.7db9ed59-51ce-44b2-b0d9-a2af08aa54ac.svs	0	0.504
764	LUSC	1	val	TCGA-85-A510	pos	TCGA-85-A510-01A-01-TSA.D60DFCEF-DFA3-4DA6-AC4F-3D724E36AF46.svs	1	0.9920428208142912
765	LUSC	1	test	TCGA-66-2742	pos	TCGA-66-2742-01A-01-BS1.41956f74-58a1-40f3-8f79-057ad5f813aa.svs	0	0.5015
766	LUSC	1	test	TCGA-85-A4QQ	pos	TCGA-85-A4QQ-01A-04-TSD.89A63FFC-A081-47AD-93EC-AE418182A33D.svs	1	0.986
767	LUSC	1	test	TCGA-94-8035	pos	TCGA-94-8035-01A-01-TS1.467ae59e-5a5c-428f-a3b0-843ab58c7cd5.svs	1	1.0108172995299165
768	LUSC	1	test	TCGA-52-7809	pos	TCGA-52-7809-01A-01-BS1.8d5fb32d-de5e-4541-bc9b-db3f44433e2f.svs	1	1.0080642148036392
769	LUSC	1	test	TCGA-34-5927	pos	TCGA-34-5927-01A-01-BS1.b4331ed5-540c-48ea-b0f0-36209264963c.svs	1	1.00802538787024
770	LUSC	1	test	TCGA-63-A5MB	pos	TCGA-63-A5MB-01A-01-TS1.2E622322-0536-41F1-B994-8A96E83D3B97.svs	1	0.9872528253424658
771	LUSC	1	test	TCGA-39-5030	pos	TCGA-39-5030-01A-01-TS1.75e7cc0c-6dfa-45cb-b948-8ecfdb8fca28.svs	0	0.5015
772	LUSC	1	test	TCGA-39-5019	pos	TCGA-39-5019-01A-01-TS1.2c5280f2-b737-4e3d-a346-fb7d1d005944.svs	0	0.5015
773	LUSC	1	test	TCGA-21-5784	pos	TCGA-21-5784-01A-01-BS1.8fa2ef29-7a34-4355-a86e-0fb22dc7a69c.svs	0	0.5015
774	LUSC	1	val	TCGA-66-2794	neg	TCGA-66-2794-11A-01-TS1.ef32c2fc-9674-4af2-94b6-99becd054d53.svs	0	0.5015
775	LUSC	1	val	TCGA-60-2715	neg	TCGA-60-2715-11A-01-TS1.267cb129-3ce8-440b-bf92-6453da213785.svs	0	0.5015
776	LUSC	1	val	TCGA-43-5670	neg	TCGA-43-5670-11A-01-TS1.38c37d7f-1b19-4774-b325-7868a855b861.svs	0	0.5015
777	LUSC	1	val	TCGA-66-2795	neg	TCGA-66-2795-11A-01-BS1.b2200b55-9156-471a-bc61-1c97bdf2e96a.svs	0	0.5015
778	LUSC	1	val	TCGA-66-2777	neg	TCGA-66-2777-11A-01-TS1.a331b301-65b2-4b0e-a74a-96623e5e7b3f.svs	0	0.5015
779	LUSC	1	val	TCGA-60-2719	neg	TCGA-60-2719-11A-01-TS1.f9d0e355-ae06-48e9-86c9-ede8c66fc8d8.svs	0	0.5034
780	LUSC	1	val	TCGA-60-2724	neg	TCGA-60-2724-11A-01-TS1.3ba782aa-622d-4ce3-9c65-87c5731c6583.svs	0	0.5015
781	LUSC	1	val	TCGA-34-7107	neg	TCGA-34-7107-11A-01-TS1.b1684ace-02ae-453d-9b93-0e583bb9ef03.svs	1	1.008045619116582
782	LUSC	1	val	TCGA-34-2608	neg	TCGA-34-2608-11A-01-TS1.c039bee5-b849-4796-9be5-aa35b8d3edff.svs	0	0.5015
783	LUSC	1	test	TCGA-56-7822	neg	TCGA-56-7822-11A-01-TS1.3d860365-36fd-46d5-a47d-e2f823c30653.svs	1	0.9848
784	LUSC	1	test	TCGA-60-2723	neg	TCGA-60-2723-11A-01-TS1.d81e9cc5-e336-407f-8134-70aa8daa24eb.svs	0	0.5015
785	LUSC	1	test	TCGA-22-5491	neg	TCGA-22-5491-11A-01-TS1.9957c622-1979-4649-9149-96e527cc681d.svs	0	0.5015
786	LUSC	1	test	TCGA-22-5480	neg	TCGA-22-5480-11A-01-TS1.37faae49-bc87-41f2-8cbb-7e49ead97cc7.svs	0	0.5015
787	LUSC	1	test	TCGA-39-5034	neg	TCGA-39-5034-11A-01-TS1.3c96a21e-2816-4941-848b-806e8944203e.svs	0	0.5015
788	LUSC	1	test	TCGA-18-4721	neg	TCGA-18-4721-11A-01-TS1.aceadc45-7010-4792-9e19-8b59d5fc5e0d.svs	0	0.5015
789	LUSC	1	test	TCGA-33-4587	neg	TCGA-33-4587-11A-01-BS1.649dc3bb-c188-40ca-a868-8602b8167f5a.svs	0	0.5015
790	LUSC	1	test	TCGA-66-2789	neg	TCGA-66-2789-11A-01-BS1.1cef709c-146c-40fe-aff5-4e4782423ff6.svs	0	0.5015
791	LUSC	1	test	TCGA-58-8387	neg	TCGA-58-8387-11A-01-TS1.d249be88-c571-446c-9f67-2a894c00b205.svs	1	0.9828362924667652
792	LUSC	2	train	TCGA-39-5034	pos	TCGA-39-5034-01A-01-TS1.be01dfa6-efc2-4d6d-a325-d17520e8f359.svs	0	0.5015
793	LUSC	2	train	TCGA-85-8070	pos	TCGA-85-8070-01A-01-TS1.51e3be20-f2c3-4cc0-b4a7-7b39bf582626.svs	0	0.4939
794	LUSC	2	train	TCGA-39-5028	pos	TCGA-39-5028-01A-01-TS1.d8c4a31b-d225-4dfb-9f85-1bb27ee8eaf6.svs	0	0.5015
795	LUSC	2	train	TCGA-22-0944	pos	TCGA-22-0944-01A-01-BS1.c6a6fde2-222e-4da7-8baa-82ddc9e085a2.svs	0	0.5001
796	LUSC	2	train	TCGA-85-6561	pos	TCGA-85-6561-01A-01-BS1.7d7a7dfd-9c96-4d89-a312-13be016a64f8.svs	1	1.008042660450754
797	LUSC	2	train	TCGA-85-A50Z	pos	TCGA-85-A50Z-01A-02-TSB.E5496035-DC7B-43C6-9EFE-F430FCC939B1.svs	1	0.9872188396946564
798	LUSC	2	train	TCGA-56-7223	pos	TCGA-56-7223-01A-01-TS1.413074b3-0f68-4dc0-a4e9-b06f3525bf4f.svs	0	0.504
799	LUSC	2	train	TCGA-43-7657	pos	TCGA-43-7657-01A-02-BS2.1f7ff63c-367b-4104-8778-1832476b1456.svs	0	0.4939
800	LUSC	2	train	TCGA-22-4595	pos	TCGA-22-4595-01A-01-BS1.f187df54-c822-4089-84dc-2bdbf3a4c157.svs	0	0.5015
801	LUSC	2	train	TCGA-66-2792	pos	TCGA-66-2792-01A-01-TS1.b308d482-f7de-4e5d-b19e-081408eec856.svs	0	0.5015
802	LUSC	2	train	TCGA-33-4547	pos	TCGA-33-4547-01A-01-TS1.b3974828-bd5f-4b70-979f-741c08a114bb.svs	0	0.5015
803	LUSC	2	train	TCGA-77-6845	pos	TCGA-77-6845-01A-01-TS1.80ba6d02-c3f4-4e73-88bb-2f199e2b0bad.svs	1	0.9848126347121009
804	LUSC	2	train	TCGA-60-2720	pos	TCGA-60-2720-01A-01-BS1.b9520155-4a94-4306-bef3-f0e6f88527ce.svs	0	0.5015
805	LUSC	2	train	TCGA-85-A510	pos	TCGA-85-A510-01A-01-TSA.D60DFCEF-DFA3-4DA6-AC4F-3D724E36AF46.svs	1	0.9920428208142912
806	LUSC	2	train	TCGA-37-4141	pos	TCGA-37-4141-01A-02-BS2.ffa556a4-9dc0-4850-af17-71880a1ff528.svs	0	0.5015
807	LUSC	2	train	TCGA-66-2757	pos	TCGA-66-2757-01A-01-BS1.c72f39c3-5adc-4af1-a79c-1ddc701992b8.svs	0	0.5015
808	LUSC	2	train	TCGA-NC-A5HE	pos	TCGA-NC-A5HE-01A-01-TSA.A1F9C4DD-445C-45E4-A2A7-635FDD33CBDF.svs	1	0.9860755362614912
809	LUSC	2	train	TCGA-18-5595	pos	TCGA-18-5595-01A-01-TS1.be514e20-bdae-4ab5-9b2f-e87238540594.svs	0	0.5015
810	LUSC	2	train	TCGA-22-4595	neg	TCGA-22-4595-11A-01-TS1.472306d2-f9d5-4f89-8f0a-7dbd32805775.svs	0	0.5015
811	LUSC	2	train	TCGA-43-3920	neg	TCGA-43-3920-11B-01-BS1.a0ad6d56-14f9-41e7-9f68-69a97902d091.svs	0	0.5015
812	LUSC	2	train	TCGA-60-2707	neg	TCGA-60-2707-11A-01-TS1.95bbfe56-8ff5-4596-8534-06f98e8a0c40.svs	0	0.5015
813	LUSC	2	train	TCGA-60-2696	neg	TCGA-60-2696-11A-01-TS1.fdac1376-35f1-436d-87f4-2f92fe12324e.svs	0	0.5015
814	LUSC	2	train	TCGA-56-1622	neg	TCGA-56-1622-11A-01-TS1.267fb2d0-ef06-402a-9dfd-9151b4da908c.svs	0	0.5015
815	LUSC	2	train	TCGA-18-3412	neg	TCGA-18-3412-11A-01-BS1.573d5556-8a6d-44b7-8208-056ce42dccf8.svs	0	0.5015
816	LUSC	2	train	TCGA-66-2777	neg	TCGA-66-2777-11A-01-TS1.a331b301-65b2-4b0e-a74a-96623e5e7b3f.svs	0	0.5015
817	LUSC	2	train	TCGA-33-4532	neg	TCGA-33-4532-11A-01-TS1.1d4e171d-673a-4f53-a92d-20bcbaba214e.svs	0	0.5015
818	LUSC	2	train	TCGA-33-AASJ	neg	TCGA-33-AASJ-11A-01-TS1.57B0DB0C-C95A-4AB0-94B0-F5CBED1EF7A5.svs	0	0.4957
819	LUSC	2	train	TCGA-60-2724	neg	TCGA-60-2724-11A-01-TS1.3ba782aa-622d-4ce3-9c65-87c5731c6583.svs	0	0.5015
820	LUSC	2	train	TCGA-43-8115	neg	TCGA-43-8115-11A-01-TS1.9768f841-76f0-43d3-b549-8ca39ace00b6.svs	1	1.0080092995793046
821	LUSC	2	train	TCGA-39-5021	neg	TCGA-39-5021-11A-01-TS1.5c87ebd0-b899-4290-ac78-307eefd9a15a.svs	0	0.5015
822	LUSC	2	train	TCGA-56-8309	neg	TCGA-56-8309-11A-01-TS1.c94bfcec-61e2-41c6-b0b7-8da3f1940652.svs	1	1.0080814128796036
823	LUSC	2	train	TCGA-39-5019	neg	TCGA-39-5019-11A-01-TS1.58a441c5-c43f-4826-a326-e15ee3c96f2b.svs	0	0.5015
824	LUSC	2	train	TCGA-60-2711	neg	TCGA-60-2711-11A-01-BS1.37aaebd7-1711-428d-a326-ee7910b57022.svs	0	0.5015
825	LUSC	2	train	TCGA-60-2716	neg	TCGA-60-2716-11A-01-BS1.d37e9248-f723-4bfb-b04c-8a21a5aa0cc6.svs	0	0.5015
826	LUSC	2	train	TCGA-98-8023	neg	TCGA-98-8023-11A-01-TS1.c1c309c4-b3b0-4e5a-8d47-96f998f316b8.svs	1	0.9828230531056484
827	LUSC	2	train	TCGA-33-4582	neg	TCGA-33-4582-11A-01-BS1.6ff3d9f8-298e-441a-a4e5-cffc19ce1b4c.svs	0	0.5015
828	LUSC	2	val	TCGA-58-8386	pos	TCGA-58-8386-01A-01-TS1.b88cbe55-edd8-4569-9e37-64b783dc8956.svs	1	0.9828
829	LUSC	2	val	TCGA-66-2793	pos	TCGA-66-2793-01A-01-BS1.c9f8e284-ccc3-4b3d-97cc-41a3876be5e1.svs	0	0.5015
830	LUSC	2	val	TCGA-43-8118	pos	TCGA-43-8118-01A-01-TS1.b7e72916-747f-4f16-a285-bc9592653207.svs	1	1.010039326134358
831	LUSC	2	val	TCGA-63-A5MS	pos	TCGA-63-A5MS-01A-01-TS1.DAA4525E-A8B9-44F7-96DA-CDA099C8E960.svs	1	0.9940556709584428
832	LUSC	2	val	TCGA-85-A4CL	pos	TCGA-85-A4CL-01A-04-TSD.0FC87C33-27DA-4CBA-B8E1-FC5B1216386C.svs	1	0.9824
833	LUSC	2	val	TCGA-98-A538	pos	TCGA-98-A538-01A-01-TS1.E3054C6E-BF8E-4CBB-B66F-6FFB82D2B518.svs	1	0.9872498317404764
834	LUSC	2	val	TCGA-21-1078	pos	TCGA-21-1078-01A-01-TS1.ed9efb62-407c-4a69-8d70-2995386dcb9e.svs	0	0.504
835	LUSC	2	val	TCGA-63-A5MT	pos	TCGA-63-A5MT-01A-02-TS2.FC48A727-477B-4880-95F5-355437E7F3D5.svs	1	0.9940612974839664
836	LUSC	2	val	TCGA-56-8626	pos	TCGA-56-8626-01A-01-TS1.9279fee3-4dc3-4f73-b14f-16c8667d9d3e.svs	0	0.4939
837	LUSC	2	test	TCGA-43-3394	pos	TCGA-43-3394-01A-01-TS1.8b31bea0-df9b-43ed-a3f8-f904ffb726f8.svs	0	0.5015
838	LUSC	2	test	TCGA-56-A4ZK	pos	TCGA-56-A4ZK-01A-01-TS1.E1A6517C-A391-4EA4-83D4-84CD8BA6D7C8.svs	1	1.008
839	LUSC	2	test	TCGA-60-2722	pos	TCGA-60-2722-01A-01-TS1.16dcef4a-cf79-4c00-8e03-61534d7d6848.svs	0	0.5015
840	LUSC	2	test	TCGA-18-3419	pos	TCGA-18-3419-01A-01-TS1.2fbc3ed1-8e87-4012-a0cb-5dfb6af272b3.svs	0	0.5015
841	LUSC	2	test	TCGA-34-2605	pos	TCGA-34-2605-01A-01-BS1.541d3170-e38d-44f8-addb-27966405c7e1.svs	0	0.5015
842	LUSC	2	test	TCGA-77-7463	pos	TCGA-77-7463-01A-01-BS1.b2b563f8-3864-4ee3-a6d3-02cbdcf333f5.svs	1	1.0080307204681216
843	LUSC	2	test	TCGA-66-2770	pos	TCGA-66-2770-01A-01-TS1.71ccfb52-169d-4176-94d6-fff5b75f853d.svs	0	0.5015
844	LUSC	2	test	TCGA-46-3769	pos	TCGA-46-3769-01A-01-TS1.aabec252-9750-46ca-a43a-ecbd136929eb.svs	0	0.5015
845	LUSC	2	test	TCGA-85-A512	pos	TCGA-85-A512-01A-01-TSA.C10905AD-361F-48E5-9FFD-8DFDA6E256FD.svs	1	0.9920138325958427
846	LUSC	2	val	TCGA-33-6738	neg	TCGA-33-6738-11A-01-TS1.0b109799-1bf5-479d-a220-4d5299f1c0eb.svs	1	0.9848
847	LUSC	2	val	TCGA-56-7222	neg	TCGA-56-7222-11A-01-TS1.7eb88da3-6431-4d51-969a-6b23a2cd009d.svs	1	1.0080411630186212
848	LUSC	2	val	TCGA-22-4609	neg	TCGA-22-4609-11A-01-BS1.1200b127-643a-4d45-94da-5df76b1383d7.svs	0	0.5015
849	LUSC	2	val	TCGA-66-2769	neg	TCGA-66-2769-11A-01-BS1.6251a4ef-88c3-46c2-8e46-61ea3d1a9c0c.svs	0	0.5015
850	LUSC	2	val	TCGA-66-2781	neg	TCGA-66-2781-11A-01-BS1.e1480dd8-035b-4b4b-a3f6-78963d79b164.svs	0	0.5015
851	LUSC	2	val	TCGA-18-5592	neg	TCGA-18-5592-11A-01-TS1.d40b8758-20ca-4d59-88bb-502cceed8995.svs	0	0.5015
852	LUSC	2	val	TCGA-85-7710	neg	TCGA-85-7710-11A-01-TS1.9678d041-d76a-4b70-949c-77c727cc3417.svs	1	0.9828208680142688
853	LUSC	2	val	TCGA-39-5037	neg	TCGA-39-5037-11A-01-TS1.feec12c5-f1a2-4dd2-9b3c-dd873cf698bc.svs	0	0.5015
854	LUSC	2	val	TCGA-34-2608	neg	TCGA-34-2608-11A-01-TS1.c039bee5-b849-4796-9be5-aa35b8d3edff.svs	0	0.5015
855	LUSC	2	test	TCGA-60-2719	neg	TCGA-60-2719-11A-01-TS1.f9d0e355-ae06-48e9-86c9-ede8c66fc8d8.svs	0	0.5034
856	LUSC	2	test	TCGA-66-2768	neg	TCGA-66-2768-11A-01-BS1.ec9dd0bd-56ed-4974-97f6-ed6a845c9d0a.svs	0	0.5015
857	LUSC	2	test	TCGA-66-2789	neg	TCGA-66-2789-11A-01-TS1.9c593a4e-e289-4406-9ca2-51a5014ac391.svs	0	0.5015
858	LUSC	2	test	TCGA-43-6770	neg	TCGA-43-6770-11A-01-TS1.7f0194e6-56a3-4289-ae27-8c39c878e220.svs	1	0.9828457201339784
859	LUSC	2	test	TCGA-58-8386	neg	TCGA-58-8386-11A-01-TS1.7276c7ee-44c5-45e8-a8cd-1e456dc4795f.svs	1	0.9828
860	LUSC	2	test	TCGA-77-6844	neg	TCGA-77-6844-11A-01-TS1.54ffb26e-d883-4535-be6c-915d8290e3b7.svs	1	0.9848473917228104
861	LUSC	2	test	TCGA-66-2756	neg	TCGA-66-2756-11A-01-TS1.1959785b-e299-41da-9f22-0cd601df48a1.svs	0	0.5015
862	LUSC	2	test	TCGA-66-2773	neg	TCGA-66-2773-11A-01-BS1.bfb9a0cc-0878-4283-9bdc-21d6287ae7eb.svs	0	0.5015
863	LUSC	2	test	TCGA-22-5474	neg	TCGA-22-5474-11A-01-TS1.cc8e5df2-4ff6-416d-8542-274d84ea54ac.svs	0	0.5015
864	LUSC	3	train	TCGA-33-AAS8	pos	TCGA-33-AAS8-01A-01-TS1.31B8ABAE-F638-47AB-85C0-4B09EDE52AB3.svs	1	1.0108574187484514
865	LUSC	3	train	TCGA-66-2763	pos	TCGA-66-2763-01A-01-BS1.06f7aefa-b361-44ff-a40b-2ccfd128376d.svs	0	0.5015
866	LUSC	3	train	TCGA-58-A46M	pos	TCGA-58-A46M-01A-01-TSA.DD887E4F-F42C-4B66-98E8-0B1E952F7A3A.svs	1	0.9872403927986906
867	LUSC	3	train	TCGA-22-5492	pos	TCGA-22-5492-01A-01-TS1.f2bc3dc5-17aa-4841-b99c-ade0c1c44bad.svs	0	0.5015
868	LUSC	3	train	TCGA-60-2715	pos	TCGA-60-2715-01A-01-BS1.c2e978f3-61c5-4176-8446-f347a941f96c.svs	0	0.5015
869	LUSC	3	train	TCGA-85-A50M	pos	TCGA-85-A50M-01A-02-TSB.C1119D51-07FE-4BBB-A713-78833AA64C0D.svs	1	0.9872421448087432
870	LUSC	3	train	TCGA-56-1622	pos	TCGA-56-1622-01A-01-TS1.9960ed49-bdeb-4601-b722-a72864b139f9.svs	0	0.5015
871	LUSC	3	train	TCGA-85-A511	pos	TCGA-85-A511-01A-02-TSB.0FA45307-7E1F-41C0-BF94-181F562BAECB.svs	1	0.9920156309088618
872	LUSC	3	train	TCGA-56-A62T	pos	TCGA-56-A62T-01A-01-TS1.E3B64735-90EE-436F-901E-6F2582F17D69.svs	1	0.9872429890263019
873	LUSC	3	train	TCGA-56-8304	pos	TCGA-56-8304-01A-01-TS1.03b2299b-0390-4d79-9fa7-829e462bb22b.svs	0	0.4939
874	LUSC	3	train	TCGA-66-2759	pos	TCGA-66-2759-01A-01-BS1.62e35a7d-bcdc-4b23-a788-287bf873b8a8.svs	0	0.5015
875	LUSC	3	train	TCGA-21-1071	pos	TCGA-21-1071-01A-01-BS1.2a817266-2808-4557-8f7f-0d2c79ffed0d.svs	0	0.504
876	LUSC	3	train	TCGA-94-8490	pos	TCGA-94-8490-01A-01-TS1.d5141908-90e2-4fa7-a6e7-efbf869f4731.svs	0	0.4939
877	LUSC	3	train	TCGA-77-A5GB	pos	TCGA-77-A5GB-01B-01-TS1.F4B05B66-8E02-4377-BF27-226BB1A9FA13.svs	1	0.994037175457558
878	LUSC	3	train	TCGA-52-7809	pos	TCGA-52-7809-01A-01-BS1.8d5fb32d-de5e-4541-bc9b-db3f44433e2f.svs	1	1.0080642148036392
879	LUSC	3	train	TCGA-NC-A5HE	pos	TCGA-NC-A5HE-01A-01-TSA.A1F9C4DD-445C-45E4-A2A7-635FDD33CBDF.svs	1	0.9860755362614912
880	LUSC	3	train	TCGA-56-A5DR	pos	TCGA-56-A5DR-01A-01-TS1.11A39D71-8B66-4106-B43B-AB5652B25E90.svs	1	0.9860160607245244
881	LUSC	3	train	TCGA-52-7622	pos	TCGA-52-7622-01A-01-TS1.2b7a9ea2-41db-441a-bf47-5bb8cda87781.svs	1	0.9848255624004985
882	LUSC	3	train	TCGA-66-2789	neg	TCGA-66-2789-11A-01-TS1.9c593a4e-e289-4406-9ca2-51a5014ac391.svs	0	0.5015
883	LUSC	3	train	TCGA-43-6143	neg	TCGA-43-6143-11A-01-TS1.53f383d0-177d-464c-9c5e-f32bfa811025.svs	1	1.0080097312326228
884	LUSC	3	train	TCGA-60-2726	neg	TCGA-60-2726-11A-01-TS1.cae5172e-ceca-4939-bc3f-e48657e371fb.svs	0	0.5015
885	LUSC	3	train	TCGA-22-5477	neg	TCGA-22-5477-11A-01-TS1.f67bf6f7-29a4-45ea-b663-a03ebc86391a.svs	0	0.5015
886	LUSC	3	train	TCGA-66-2767	neg	TCGA-66-2767-11A-01-BS1.56c30ecb-0f99-4a20-8a93-486414516349.svs	0	0.5015
887	LUSC	3	train	TCGA-43-6771	neg	TCGA-43-6771-11A-01-TS1.2aae592a-0cf6-4b9f-bd55-ba7759b1d1a5.svs	1	0.9828155624524956
888	LUSC	3	train	TCGA-34-2604	neg	TCGA-34-2604-11A-01-BS1.f3489bd1-319f-4472-b09c-72f4c251ccbd.svs	0	0.5015
889	LUSC	3	train	TCGA-22-4595	neg	TCGA-22-4595-11A-01-TS1.472306d2-f9d5-4f89-8f0a-7dbd32805775.svs	0	0.5015
890	LUSC	3	train	TCGA-22-0940	neg	TCGA-22-0940-11A-01-TS01.dcecaae9-b4a0-4bf7-986a-36ade45009b0.svs	0	0.5001
891	LUSC	3	train	TCGA-56-8629	neg	TCGA-56-8629-11A-01-TS1.7886338a-ece0-412e-8ed9-60b14c1f1992.svs	1	0.982829970724567
892	LUSC	3	train	TCGA-77-7140	neg	TCGA-77-7140-11A-01-TS1.6d05ba7c-532d-4453-9a46-4d4c089196f4.svs	1	1.0080218940052128
893	LUSC	3	train	TCGA-60-2722	neg	TCGA-60-2722-11A-01-TS1.be3b8aaf-62e2-4d0a-b8e8-696279f34c5a.svs	0	0.5015
894	LUSC	3	train	TCGA-66-2744	neg	TCGA-66-2744-11A-01-TS1.33faade1-0ee8-43e7-a9da-97d1b19f209a.svs	0	0.5015
895	LUSC	3	train	TCGA-66-2734	neg	TCGA-66-2734-11A-01-BS1.b1ec7bfd-a8ae-4e7e-b281-ca14b6c87e4a.svs	0	0.5015
896	LUSC	3	train	TCGA-56-8308	neg	TCGA-56-8308-11A-01-TS1.a023d18f-e43f-45df-a283-335bae731a7c.svs	1	0.9828492187500002
897	LUSC	3	train	TCGA-39-5028	neg	TCGA-39-5028-11A-01-TS1.94cf9533-e0bf-4639-91fc-5b0303b4b401.svs	0	0.5015
898	LUSC	3	train	TCGA-77-7335	neg	TCGA-77-7335-11A-01-TS1.0a10f2df-c2fc-4d9f-851e-0fcc3fca7070.svs	1	1.0080716587677725
899	LUSC	3	train	TCGA-66-2795	neg	TCGA-66-2795-11A-01-BS1.b2200b55-9156-471a-bc61-1c97bdf2e96a.svs	0	0.5015
900	LUSC	3	val	TCGA-85-A50Z	pos	TCGA-85-A50Z-01A-02-TSB.E5496035-DC7B-43C6-9EFE-F430FCC939B1.svs	1	0.9872188396946564
901	LUSC	3	val	TCGA-90-7964	pos	TCGA-90-7964-01A-01-BS1.e6e284a9-c179-41dc-9c15-28ba4e941111.svs	1	1.0080140562248996
902	LUSC	3	val	TCGA-92-8065	pos	TCGA-92-8065-01A-01-TS1.6f2550fb-fae0-402f-973b-6b6dc669a956.svs	0	0.4939
903	LUSC	3	val	TCGA-85-A53L	pos	TCGA-85-A53L-01A-02-TSB.D0091C11-7B88-469C-8825-039A6E94FB5B.svs	1	0.9872131374427764
904	LUSC	3	val	TCGA-33-6737	pos	TCGA-33-6737-01A-01-TS1.78d73c52-0ef8-449c-9823-66a0a2f8df4b.svs	1	0.9848376107546593
905	LUSC	3	val	TCGA-21-1077	pos	TCGA-21-1077-01A-01-TS1.09a13e94-d2fb-46ac-9ef7-d9381f794964.svs	0	0.504
906	LUSC	3	val	TCGA-O2-A52S	pos	TCGA-O2-A52S-01A-01-TS1.5A03BB86-B773-4E93-8644-F9FD14DCF805.svs	1	0.9824138132733409
907	LUSC	3	val	TCGA-34-2596	pos	TCGA-34-2596-01A-01-BS1.97310b4d-968a-4ade-b9f0-16f833a1698d.svs	0	0.5015
908	LUSC	3	val	TCGA-85-A4JB	pos	TCGA-85-A4JB-01A-05-TSE.9AF21BB3-E3E2-47CE-8BF6-025A1BC6FD96.svs	1	0.9824180058651026
909	LUSC	3	test	TCGA-98-A53B	pos	TCGA-98-A53B-01A-01-TS1.E6033CD3-71EE-41FE-9446-4AA6A064EB10.svs	1	0.9920670245871424
910	LUSC	3	test	TCGA-56-A4BX	pos	TCGA-56-A4BX-01A-01-TS1.F63A5CAE-16C6-4E0D-B029-77982524F440.svs	1	0.9920540659760838
911	LUSC	3	test	TCGA-66-2782	pos	TCGA-66-2782-01A-01-TS1.87ca26b3-ff31-414d-afa8-4d992870128b.svs	0	0.5015
912	LUSC	3	test	TCGA-77-A5GH	pos	TCGA-77-A5GH-01A-01-TS1.E13EBA23-B0C4-497C-A938-58CB87E508AF.svs	1	0.987228420082911
913	LUSC	3	test	TCGA-6A-AB49	pos	TCGA-6A-AB49-01A-01-TS1.EF00D846-D7BE-481F-90F9-0CD92A6A5066.svs	1	1.0108368935593877
914	LUSC	3	test	TCGA-60-2720	pos	TCGA-60-2720-01A-01-BS1.b9520155-4a94-4306-bef3-f0e6f88527ce.svs	0	0.5015
915	LUSC	3	test	TCGA-37-A5EM	pos	TCGA-37-A5EM-01A-02-TS2.39A9F811-3969-4CD1-AA10-F6F2C2A944CA.svs	1	0.9872306926999129
916	LUSC	3	test	TCGA-43-5668	pos	TCGA-43-5668-01A-01-BS1.3883e3ab-916c-4045-aa2a-c8bd446f63cc.svs	0	0.5015
917	LUSC	3	test	TCGA-22-0944	pos	TCGA-22-0944-01A-01-TS1.e4102503-0e55-4a1f-83c3-41f8b7810076.svs	0	0.5001
918	LUSC	3	val	TCGA-22-4599	neg	TCGA-22-4599-11A-01-BS1.5991e957-dc98-4b1c-843a-31ca69d50334.svs	0	0.5015
919	LUSC	3	val	TCGA-43-6770	neg	TCGA-43-6770-11A-01-TS1.7f0194e6-56a3-4289-ae27-8c39c878e220.svs	1	0.9828457201339784
920	LUSC	3	val	TCGA-18-4083	neg	TCGA-18-4083-11A-01-TS1.96b87086-c529-4b56-89ff-10464ce2ecd6.svs	0	0.5015
921	LUSC	3	val	TCGA-39-5019	neg	TCGA-39-5019-11A-01-TS1.58a441c5-c43f-4826-a326-e15ee3c96f2b.svs	0	0.5015
922	LUSC	3	val	TCGA-66-2768	neg	TCGA-66-2768-11A-01-BS1.ec9dd0bd-56ed-4974-97f6-ed6a845c9d0a.svs	0	0.5015
923	LUSC	3	val	TCGA-60-2697	neg	TCGA-60-2697-11A-01-TS1.5b8384c3-63a9-4a5d-b62a-5a62840e8099.svs	0	0.5015
924	LUSC	3	val	TCGA-60-2711	neg	TCGA-60-2711-11A-01-BS1.37aaebd7-1711-428d-a326-ee7910b57022.svs	0	0.5015
925	LUSC	3	val	TCGA-39-5024	neg	TCGA-39-5024-11A-01-TS1.55d33904-c049-4243-833a-4a02dc64dba5.svs	0	0.5015
926	LUSC	3	val	TCGA-90-7964	neg	TCGA-90-7964-11A-01-TS1.9df5a18d-3e33-4140-a139-d4db87ee272f.svs	1	1.0080720411663806
927	LUSC	3	test	TCGA-58-8388	neg	TCGA-58-8388-11A-01-TS1.510c54c2-8272-4792-b4f2-36d41bed468e.svs	1	0.9828
928	LUSC	3	test	TCGA-34-7107	neg	TCGA-34-7107-11A-01-TS1.b1684ace-02ae-453d-9b93-0e583bb9ef03.svs	1	1.008045619116582
929	LUSC	3	test	TCGA-39-5031	neg	TCGA-39-5031-11A-01-TS1.d99a7340-d863-45b0-abfd-e6058671b1d2.svs	0	0.5015
930	LUSC	3	test	TCGA-18-3407	neg	TCGA-18-3407-11A-01-BS1.6fa61035-bdb7-4cb0-becb-7d5c999ed1e3.svs	0	0.5015
931	LUSC	3	test	TCGA-66-2769	neg	TCGA-66-2769-11A-01-BS1.6251a4ef-88c3-46c2-8e46-61ea3d1a9c0c.svs	0	0.5015
932	LUSC	3	test	TCGA-56-7731	neg	TCGA-56-7731-11A-01-TS1.5611a741-38b6-4068-9426-672d7df1c9b4.svs	1	0.9828
933	LUSC	3	test	TCGA-18-3419	neg	TCGA-18-3419-11A-01-TS1.fe0b9f2c-d38d-487a-a67d-b2ab021f42ee.svs	0	0.5015
934	LUSC	3	test	TCGA-18-3408	neg	TCGA-18-3408-11A-01-BS1.4b8fd6fb-2f0b-4166-8554-1213e5d93758.svs	0	0.5015
935	LUSC	3	test	TCGA-43-3920	neg	TCGA-43-3920-11B-01-BS1.a0ad6d56-14f9-41e7-9f68-69a97902d091.svs	0	0.5015
936	LUSC	4	train	TCGA-56-1622	pos	TCGA-56-1622-01A-01-TS1.9960ed49-bdeb-4601-b722-a72864b139f9.svs	0	0.5015
937	LUSC	4	train	TCGA-60-2706	pos	TCGA-60-2706-01A-01-BS1.cdd8795d-0085-4077-a031-b568a0b2e8e4.svs	0	0.5015
938	LUSC	4	train	TCGA-63-A5MM	pos	TCGA-63-A5MM-01A-01-TSA.8D99D26F-6BD0-4F49-ABFB-8F20ACB97C25.svs	1	0.9824
939	LUSC	4	train	TCGA-60-2716	pos	TCGA-60-2716-01A-01-BS1.1af8c8a4-3593-4700-83d0-c15cdad49846.svs	0	0.5015
940	LUSC	4	train	TCGA-60-2704	pos	TCGA-60-2704-01A-01-TS1.b534b929-b6d0-42e9-a611-ec80cac09f35.svs	0	0.5015
941	LUSC	4	train	TCGA-6A-AB49	pos	TCGA-6A-AB49-01A-01-TS1.EF00D846-D7BE-481F-90F9-0CD92A6A5066.svs	1	1.0108368935593877
942	LUSC	4	train	TCGA-46-3769	pos	TCGA-46-3769-01A-01-TS1.aabec252-9750-46ca-a43a-ecbd136929eb.svs	0	0.5015
943	LUSC	4	train	TCGA-56-A4ZK	pos	TCGA-56-A4ZK-01A-01-TS1.E1A6517C-A391-4EA4-83D4-84CD8BA6D7C8.svs	1	1.008
944	LUSC	4	train	TCGA-34-5232	pos	TCGA-34-5232-01A-02-BS2.132fe6a2-edd3-4e63-9da1-cfce260cf8be.svs	0	0.5015
945	LUSC	4	train	TCGA-LA-A7SW	pos	TCGA-LA-A7SW-01A-01-TS1.C70AF8B7-8E03-4AD4-B797-F4F4AB510564.svs	1	1.0108640355562646
946	LUSC	4	train	TCGA-96-8170	pos	TCGA-96-8170-01A-01-TS1.1ad24fe9-758d-4a9d-8510-c1c73368b672.svs	0	0.5015
947	LUSC	4	train	TCGA-63-7021	pos	TCGA-63-7021-01A-01-TS1.12050d46-96b7-4083-949c-e56e4bca3ccc.svs	1	1.0080535486612834
948	LUSC	4	train	TCGA-85-6561	pos	TCGA-85-6561-01A-01-BS1.7d7a7dfd-9c96-4d89-a312-13be016a64f8.svs	1	1.008042660450754
949	LUSC	4	train	TCGA-21-1078	pos	TCGA-21-1078-01A-01-BS1.56710efa-243b-4705-a846-ffae51499325.svs	0	0.504
950	LUSC	4	train	TCGA-NK-A5D1	pos	TCGA-NK-A5D1-01A-01-TS1.4CD93F36-615F-4B93-8192-92CE83B2A202.svs	1	0.9872
951	LUSC	4	train	TCGA-85-A4PA	pos	TCGA-85-A4PA-01A-01-TSA.432C00F3-91E0-4641-87F5-3E62B0F53D33.svs	1	0.992087301223042
952	LUSC	4	train	TCGA-68-7757	pos	TCGA-68-7757-01B-01-TS1.1a07d1fb-7ef1-4989-827f-01932ca1fb1a.svs	0	0.4939
953	LUSC	4	train	TCGA-85-8048	pos	TCGA-85-8048-01A-01-BS1.560237a7-d239-4052-8a38-f809d876fcc7.svs	1	0.9828209988034872
954	LUSC	4	train	TCGA-56-7823	neg	TCGA-56-7823-11A-01-TS1.3227c659-fe3e-4a8e-bca2-57a3c9ad5675.svs	1	0.9848343566843428
955	LUSC	4	train	TCGA-66-2778	neg	TCGA-66-2778-11A-01-BS1.d4b2836d-2d70-4888-8165-a77416b9205b.svs	0	0.5015
956	LUSC	4	train	TCGA-85-7710	neg	TCGA-85-7710-11A-01-TS1.9678d041-d76a-4b70-949c-77c727cc3417.svs	1	0.9828208680142688
957	LUSC	4	train	TCGA-66-2792	neg	TCGA-66-2792-11A-01-TS1.fb255c48-b47f-45b1-9f04-5107b8c16e4e.svs	0	0.5015
958	LUSC	4	train	TCGA-77-8153	neg	TCGA-77-8153-11A-01-TS1.1e170a9c-5622-4816-bb91-88728b74e105.svs	1	0.9828210684273708
959	LUSC	4	train	TCGA-33-4533	neg	TCGA-33-4533-11A-01-BS1.ad17b67b-eafc-4985-9973-dabd341b4b17.svs	0	0.5015
960	LUSC	4	train	TCGA-22-5479	neg	TCGA-22-5479-11A-01-TS1.0009929c-e965-4fcd-9f94-9d7842c33140.svs	0	0.5015
961	LUSC	4	train	TCGA-18-5595	neg	TCGA-18-5595-11A-01-TS1.63f4fd71-cd1e-448d-8d0a-6d65c9b171c9.svs	0	0.5015
962	LUSC	4	train	TCGA-66-2755	neg	TCGA-66-2755-11A-01-TS1.ead0333e-f9a6-4e21-82c6-9f464342b161.svs	0	0.5015
963	LUSC	4	train	TCGA-33-4583	neg	TCGA-33-4583-11A-01-TS1.411467f7-1b25-4008-b82f-d508ec5e5680.svs	0	0.5015
964	LUSC	4	train	TCGA-34-2596	neg	TCGA-34-2596-11A-01-BS1.ad1dbb9b-0e58-4241-8958-a6c76b8bd2a8.svs	0	0.5015
965	LUSC	4	train	TCGA-22-5483	neg	TCGA-22-5483-11A-01-TS1.e004d84a-4383-41e1-8f36-4c17377ddfdd.svs	0	0.5015
966	LUSC	4	train	TCGA-18-3421	neg	TCGA-18-3421-11A-01-TS1.238dc18f-02bb-4ce2-af03-5ef30bcd5298.svs	0	0.5015
967	LUSC	4	train	TCGA-43-6770	neg	TCGA-43-6770-11A-01-TS1.7f0194e6-56a3-4289-ae27-8c39c878e220.svs	1	0.9828457201339784
968	LUSC	4	train	TCGA-77-8007	neg	TCGA-77-8007-11A-01-TS1.fad45bd5-20ac-4f42-b57a-80c4be4341c6.svs	1	1.0080360916124076
969	LUSC	4	train	TCGA-60-2710	neg	TCGA-60-2710-11A-01-TS1.4f7b911e-5f72-4d83-a849-d56402dcc9a4.svs	0	0.5015
970	LUSC	4	train	TCGA-66-2780	neg	TCGA-66-2780-11A-01-BS1.ca1e1726-22e1-4e97-ac33-a402169dbdf9.svs	0	0.5015
971	LUSC	4	train	TCGA-34-5929	neg	TCGA-34-5929-11A-01-TS1.1be544de-be1c-43be-8808-12b0c6a331e8.svs	1	0.9828
972	LUSC	4	val	TCGA-85-7696	pos	TCGA-85-7696-01A-01-TS1.864d5510-8423-42a8-87fe-51f90a3ce556.svs	1	1.0080414700499345
973	LUSC	4	val	TCGA-60-2703	pos	TCGA-60-2703-01A-01-BS1.85bfad85-7150-46f1-93e4-d030136fceff.svs	0	0.5015
974	LUSC	4	val	TCGA-21-1083	pos	TCGA-21-1083-01A-01-TS1.3badda7d-d569-4e48-8a2c-65085399e24a.svs	0	0.504
975	LUSC	4	val	TCGA-94-7943	pos	TCGA-94-7943-01A-01-TS1.c25f73d7-5b71-4fb3-aef6-94ea632af158.svs	0	0.5015
976	LUSC	4	val	TCGA-96-7545	pos	TCGA-96-7545-01A-01-BS1.8428db9d-133d-4143-acfc-bb6fe8d490fa.svs	1	1.0080278330019878
977	LUSC	4	val	TCGA-21-1076	pos	TCGA-21-1076-01A-02-BS2.c8953346-e558-46f7-aeef-792a4d2b448f.svs	0	0.504
978	LUSC	4	val	TCGA-56-8504	pos	TCGA-56-8504-01A-01-TS1.8f2e8e5a-50f2-4aa7-9e72-38c6a03d48dd.svs	0	0.4939
979	LUSC	4	val	TCGA-LA-A446	pos	TCGA-LA-A446-01A-02-TSB.BC646F3A-72C3-4701-BB58-DA3CE279DA2E.svs	1	0.987234858757062
980	LUSC	4	val	TCGA-56-7221	pos	TCGA-56-7221-01A-01-TS1.97c4d16d-5160-46ac-8f46-fdc32a5ed827.svs	1	1.0080822795492357
981	LUSC	4	test	TCGA-NC-A5HD	pos	TCGA-NC-A5HD-01A-01-TS1.BE7F2823-47CB-425B-AAA5-3E5E84F64983.svs	1	0.9860521362098138
982	LUSC	4	test	TCGA-60-2721	pos	TCGA-60-2721-01A-01-TS1.4957a24e-9461-4c84-a44c-07489c996048.svs	0	0.5015
983	LUSC	4	test	TCGA-85-8355	pos	TCGA-85-8355-01A-01-TS1.6972543a-25a3-4663-a042-d3c423dee5fa.svs	1	0.9828138633414208
984	LUSC	4	test	TCGA-21-5787	pos	TCGA-21-5787-01A-01-BS1.581d1565-9067-4664-ae46-c94dec16f6b3.svs	0	0.5015
985	LUSC	4	test	TCGA-22-4604	pos	TCGA-22-4604-01A-01-BS1.1574d668-c931-4407-937a-7dd3cb7bcc5e.svs	0	0.5015
986	LUSC	4	test	TCGA-34-5231	pos	TCGA-34-5231-01A-02-BS2.68cd8bba-3d92-4633-99ea-4258499b11ec.svs	0	0.5015
987	LUSC	4	test	TCGA-58-8392	pos	TCGA-58-8392-01A-01-TS1.c95a52fa-d9db-401a-b8af-b42b894941e2.svs	1	0.9828557648660916
988	LUSC	4	test	TCGA-85-8350	pos	TCGA-85-8350-01A-01-BS1.a4541951-eba7-4ab2-93b4-f67d96087501.svs	1	1.0080494010418366
989	LUSC	4	test	TCGA-85-8287	pos	TCGA-85-8287-01A-01-TS1.c2eaa43c-44f1-4dae-93e7-eb691541c880.svs	1	0.9828154499151102
990	LUSC	4	val	TCGA-22-5482	neg	TCGA-22-5482-11A-01-TS1.d3a36849-353b-4b5e-85eb-b7ff8242e452.svs	0	0.5015
991	LUSC	4	val	TCGA-60-2720	neg	TCGA-60-2720-11A-01-TS1.9879f2f2-63ac-4dc9-81cb-ee4f801ab472.svs	0	0.5015
992	LUSC	4	val	TCGA-39-5029	neg	TCGA-39-5029-11A-01-TS1.7f9bfff3-68cf-416d-a839-fcb3073c149f.svs	0	0.5015
993	LUSC	4	val	TCGA-66-2744	neg	TCGA-66-2744-11A-01-TS1.33faade1-0ee8-43e7-a9da-97d1b19f209a.svs	0	0.5015
994	LUSC	4	val	TCGA-39-5022	neg	TCGA-39-5022-11A-01-TS1.92a6c837-2990-4f81-9380-41c536d37db9.svs	0	0.5015
995	LUSC	4	val	TCGA-18-5592	neg	TCGA-18-5592-11A-01-TS1.d40b8758-20ca-4d59-88bb-502cceed8995.svs	0	0.5015
996	LUSC	4	val	TCGA-18-3406	neg	TCGA-18-3406-11A-01-TS1.bebef82c-348c-4686-8bcb-a8117a92da8e.svs	0	0.5015
997	LUSC	4	val	TCGA-56-8307	neg	TCGA-56-8307-11A-01-TS1.003f4d0a-5ba4-433a-919f-56d4d1b1b445.svs	1	1.0080738714090287
998	LUSC	4	val	TCGA-56-7731	neg	TCGA-56-7731-11A-01-TS1.5611a741-38b6-4068-9426-672d7df1c9b4.svs	1	0.9828
999	LUSC	4	test	TCGA-90-7766	neg	TCGA-90-7766-11A-01-TS1.85e91185-394f-4f6a-8ce4-b03cd8969cbd.svs	1	1.0080414837576823
1000	LUSC	4	test	TCGA-77-7338	neg	TCGA-77-7338-11A-01-TS1.653a48d6-f999-4a15-a4e9-b816a3e83bdb.svs	1	1.0080499603489297
1001	LUSC	4	test	TCGA-33-AASL	neg	TCGA-33-AASL-11A-01-TS1.76BCC6D0-D4E3-4FB6-BC4E-920E16E8D5A5.svs	0	0.4957
1002	LUSC	4	test	TCGA-34-2608	neg	TCGA-34-2608-11A-01-TS1.c039bee5-b849-4796-9be5-aa35b8d3edff.svs	0	0.5015
1003	LUSC	4	test	TCGA-56-7822	neg	TCGA-56-7822-11A-01-TS1.3d860365-36fd-46d5-a47d-e2f823c30653.svs	1	0.9848
1004	LUSC	4	test	TCGA-77-7335	neg	TCGA-77-7335-11A-01-TS1.0a10f2df-c2fc-4d9f-851e-0fcc3fca7070.svs	1	1.0080716587677725
1005	LUSC	4	test	TCGA-18-3417	neg	TCGA-18-3417-11A-01-TS1.ac68543a-bb8a-4ec0-a056-bec12c9ef66e.svs	0	0.5015
1006	LUSC	4	test	TCGA-22-4595	neg	TCGA-22-4595-11A-01-TS1.472306d2-f9d5-4f89-8f0a-7dbd32805775.svs	0	0.5015
1007	LUSC	4	test	TCGA-66-2769	neg	TCGA-66-2769-11A-01-BS1.6251a4ef-88c3-46c2-8e46-61ea3d1a9c0c.svs	0	0.5015
1008	LUSC	5	train	TCGA-39-5037	pos	TCGA-39-5037-01A-01-BS1.0b74ab70-1ac8-4122-ae9e-346b073d2701.svs	0	0.5015
1009	LUSC	5	train	TCGA-39-5022	pos	TCGA-39-5022-01A-01-BS1.c573a47e-1680-4bdb-a63a-3891a33c065d.svs	0	0.5015
1010	LUSC	5	train	TCGA-85-8287	pos	TCGA-85-8287-01A-01-TS1.c2eaa43c-44f1-4dae-93e7-eb691541c880.svs	1	0.9828154499151102
1011	LUSC	5	train	TCGA-LA-A7SW	pos	TCGA-LA-A7SW-01A-01-TS1.C70AF8B7-8E03-4AD4-B797-F4F4AB510564.svs	1	1.0108640355562646
1012	LUSC	5	train	TCGA-37-3789	pos	TCGA-37-3789-01A-01-TS1.a4aaee21-3414-48cb-a457-c2af4fbdd2fe.svs	0	0.5015
1013	LUSC	5	train	TCGA-90-A59Q	pos	TCGA-90-A59Q-01A-01-TS1.05F08095-9185-4688-814F-DDD1C77F2A39.svs	1	0.9920576820274776
1014	LUSC	5	train	TCGA-68-7756	pos	TCGA-68-7756-01A-01-BS1.e7ff263e-06de-46d6-97bc-ab18478b3760.svs	1	1.008047769493239
1015	LUSC	5	train	TCGA-37-4132	pos	TCGA-37-4132-01A-01-TS1.1930959d-05dc-4615-8947-8a656911a530.svs	0	0.5015
1016	LUSC	5	train	TCGA-22-1000	pos	TCGA-22-1000-01A-01-BS1.3d74dcf8-2061-49df-b93b-9eb47028bb0d.svs	0	0.504
1017	LUSC	5	train	TCGA-77-A5G1	pos	TCGA-77-A5G1-01A-01-TS1.AB2A70AF-93BF-4C3F-BD99-E924E43FAF54.svs	1	0.9872561589805824
1018	LUSC	5	train	TCGA-63-A5ML	pos	TCGA-63-A5ML-01A-03-TS3.943EEF45-A543-4975-838A-2490992890D7.svs	1	0.9872499123634892
1019	LUSC	5	train	TCGA-22-1016	pos	TCGA-22-1016-01A-01-TS1.af38ff30-ac7d-43aa-9a6d-bcee980d920f.svs	0	0.504
1020	LUSC	5	train	TCGA-21-1076	pos	TCGA-21-1076-01A-02-BS2.c8953346-e558-46f7-aeef-792a4d2b448f.svs	0	0.504
1021	LUSC	5	train	TCGA-43-A475	pos	TCGA-43-A475-01A-01-TSA.BFEE6FA4-D21A-4443-8D9F-9FB894ED413C.svs	1	0.9872261302276336
1022	LUSC	5	train	TCGA-21-5782	pos	TCGA-21-5782-01A-01-BS1.13cb3e31-9795-44a0-8f76-ea35aaefc9fc.svs	0	0.5015
1023	LUSC	5	train	TCGA-18-3415	pos	TCGA-18-3415-01A-01-BS1.e209bab5-6fc4-40c3-baba-679f40ef3339.svs	0	0.5015
1024	LUSC	5	train	TCGA-NK-A5CX	pos	TCGA-NK-A5CX-01A-01-TS1.AB708497-54B8-4AA5-A720-5C12CE2632F6.svs	1	0.9860396111200386
1025	LUSC	5	train	TCGA-18-3421	pos	TCGA-18-3421-01A-01-TS1.de5fc45f-2235-460b-8c7f-d5dd9accb257.svs	0	0.5015
1026	LUSC	5	train	TCGA-51-4081	neg	TCGA-51-4081-11A-01-BS1.af971992-9e37-4c29-9760-cccc5198359e.svs	0	0.5015
1027	LUSC	5	train	TCGA-56-7823	neg	TCGA-56-7823-11A-01-TS1.3227c659-fe3e-4a8e-bca2-57a3c9ad5675.svs	1	0.9848343566843428
1028	LUSC	5	train	TCGA-18-3411	neg	TCGA-18-3411-11A-01-BS1.b9f8d2b9-6e15-4e85-807c-3b3b12584111.svs	0	0.5015
1029	LUSC	5	train	TCGA-66-2793	neg	TCGA-66-2793-11A-01-TS1.3857da43-96cd-4449-abdd-d7cecaf07c90.svs	0	0.5015
1030	LUSC	5	train	TCGA-33-AASD	neg	TCGA-33-AASD-11A-01-TSA.0E7E7F53-C415-437C-B388-2566CDFE8D4E.svs	0	0.4957
1031	LUSC	5	train	TCGA-66-2771	neg	TCGA-66-2771-11A-01-BS1.d4a90236-4527-4a1d-a52f-9fb5621588eb.svs	0	0.5015
1032	LUSC	5	train	TCGA-66-2786	neg	TCGA-66-2786-11A-01-BS1.df901b2d-3c92-4ce8-bac5-8b78c5b3d91a.svs	0	0.5015
1033	LUSC	5	train	TCGA-66-2759	neg	TCGA-66-2759-11A-01-BS1.d509fc55-06c7-4fb7-9c42-a9a62fc3ec5f.svs	0	0.5015
1034	LUSC	5	train	TCGA-22-5491	neg	TCGA-22-5491-11A-01-TS1.9957c622-1979-4649-9149-96e527cc681d.svs	0	0.5015
1035	LUSC	5	train	TCGA-77-7338	neg	TCGA-77-7338-11A-01-TS1.653a48d6-f999-4a15-a4e9-b816a3e83bdb.svs	1	1.0080499603489297
1036	LUSC	5	train	TCGA-66-2756	neg	TCGA-66-2756-11A-01-BS1.7cd446aa-c39f-4aed-9a22-9c95233b2361.svs	0	0.5015
1037	LUSC	5	train	TCGA-43-3920	neg	TCGA-43-3920-11B-01-BS1.a0ad6d56-14f9-41e7-9f68-69a97902d091.svs	0	0.5015
1038	LUSC	5	train	TCGA-60-2707	neg	TCGA-60-2707-11A-01-TS1.95bbfe56-8ff5-4596-8534-06f98e8a0c40.svs	0	0.5015
1039	LUSC	5	train	TCGA-56-7731	neg	TCGA-56-7731-11A-01-TS1.5611a741-38b6-4068-9426-672d7df1c9b4.svs	1	0.9828
1040	LUSC	5	train	TCGA-22-5489	neg	TCGA-22-5489-11A-01-TS1.5c367444-2803-4d08-8ff6-f541844cfd56.svs	0	0.5015
1041	LUSC	5	train	TCGA-60-2713	neg	TCGA-60-2713-11A-01-TS1.042e77e5-483b-4412-b5b4-2f04af057ef8.svs	0	0.5015
1042	LUSC	5	train	TCGA-33-AASL	neg	TCGA-33-AASL-11A-01-TS1.76BCC6D0-D4E3-4FB6-BC4E-920E16E8D5A5.svs	0	0.4957
1043	LUSC	5	train	TCGA-92-7341	neg	TCGA-92-7341-11A-01-TS1.653b6a42-b723-4e23-b10b-c900337d9ad0.svs	1	1.0080102024291495
1044	LUSC	5	val	TCGA-85-A50M	pos	TCGA-85-A50M-01A-02-TSB.C1119D51-07FE-4BBB-A713-78833AA64C0D.svs	1	0.9872421448087432
1045	LUSC	5	val	TCGA-51-4080	pos	TCGA-51-4080-01A-01-BS1.2a5e8548-9612-4d5b-b309-01388d06f2fa.svs	0	0.5015
1046	LUSC	5	val	TCGA-39-5016	pos	TCGA-39-5016-01A-01-BS1.7941fae9-55ae-4138-aed2-fbdc8f1ea5d2.svs	0	0.5015
1047	LUSC	5	val	TCGA-60-2708	pos	TCGA-60-2708-01A-01-TS1.8a5e9d73-ff97-4ee1-8a39-af900beabb93.svs	0	0.5015
1048	LUSC	5	val	TCGA-37-3783	pos	TCGA-37-3783-01A-01-BS1.91707de8-f693-441f-81a5-399f6d272385.svs	0	0.5015
1049	LUSC	5	val	TCGA-NC-A5HE	pos	TCGA-NC-A5HE-01A-01-TSA.A1F9C4DD-445C-45E4-A2A7-635FDD33CBDF.svs	1	0.9860755362614912
1050	LUSC	5	val	TCGA-46-3767	pos	TCGA-46-3767-01A-01-BS1.dae112ca-4c8b-4338-8656-b3767f92cde2.svs	0	0.5015
1051	LUSC	5	val	TCGA-63-A5MY	pos	TCGA-63-A5MY-01A-01-TSA.8D38D0EB-16AC-462F-90D3-2BEA66E8F15C.svs	1	0.986
1052	LUSC	5	val	TCGA-56-6545	pos	TCGA-56-6545-01A-01-TS1.0507025c-412e-48df-b2bf-72985ac0e764.svs	1	1.0080316179626965
1053	LUSC	5	test	TCGA-22-4604	pos	TCGA-22-4604-01A-01-TS1.7e669aac-3356-43e9-a405-95ecb3a5fbb7.svs	0	0.5015
1054	LUSC	5	test	TCGA-85-A4CL	pos	TCGA-85-A4CL-01A-04-TSD.0FC87C33-27DA-4CBA-B8E1-FC5B1216386C.svs	1	0.9824
1055	LUSC	5	test	TCGA-21-5784	pos	TCGA-21-5784-01A-01-TS1.e9547913-bda6-48c9-850d-56db65af002e.svs	0	0.5015
1056	LUSC	5	test	TCGA-52-7622	pos	TCGA-52-7622-01A-01-TS1.2b7a9ea2-41db-441a-bf47-5bb8cda87781.svs	1	0.9848255624004985
1057	LUSC	5	test	TCGA-22-1011	pos	TCGA-22-1011-01A-01-BS1.e5637aa9-e3af-4541-be66-e24d508a7516.svs	0	0.504
1058	LUSC	5	test	TCGA-85-A50Z	pos	TCGA-85-A50Z-01A-02-TSB.E5496035-DC7B-43C6-9EFE-F430FCC939B1.svs	1	0.9872188396946564
1059	LUSC	5	test	TCGA-63-5131	pos	TCGA-63-5131-01A-01-TS1.93fe90a7-97ec-47ab-9671-5734e941d838.svs	0	0.5015
1060	LUSC	5	test	TCGA-77-A5G8	pos	TCGA-77-A5G8-01B-01-TS1.5F55DF6E-6663-4907-B8D1-2C60F688B91E.svs	1	0.9940115339986076
1061	LUSC	5	test	TCGA-37-4129	pos	TCGA-37-4129-01A-01-TS1.0eb9f716-7dc1-4547-b32c-744a64babe40.svs	0	0.5015
1062	LUSC	5	val	TCGA-66-2785	neg	TCGA-66-2785-11A-01-BS1.f74f90ba-7bdf-4fc2-b5ea-b09d97141907.svs	0	0.5015
1063	LUSC	5	val	TCGA-34-2605	neg	TCGA-34-2605-11A-01-BS1.3d50f1d5-e386-4889-ac54-749531cf89bc.svs	0	0.5015
1064	LUSC	5	val	TCGA-66-2742	neg	TCGA-66-2742-11A-01-TS1.fb55ee35-a09a-4f28-90fc-ee893e4a4537.svs	0	0.5015
1065	LUSC	5	val	TCGA-51-4080	neg	TCGA-51-4080-11A-01-BS1.db7ac745-4aeb-4041-af48-f14361858f25.svs	0	0.5015
1066	LUSC	5	val	TCGA-77-8007	neg	TCGA-77-8007-11A-01-TS1.fad45bd5-20ac-4f42-b57a-80c4be4341c6.svs	1	1.0080360916124076
1067	LUSC	5	val	TCGA-98-8020	neg	TCGA-98-8020-11A-01-TS1.af517c4a-ec06-48ae-9c1a-79393f6a7584.svs	1	0.9828348873532752
1068	LUSC	5	val	TCGA-22-5483	neg	TCGA-22-5483-11A-01-TS1.e004d84a-4383-41e1-8f36-4c17377ddfdd.svs	0	0.5015
1069	LUSC	5	val	TCGA-33-AASI	neg	TCGA-33-AASI-11A-01-TS1.08383F32-58D6-4E2B-AC9E-8C0D11DA434B.svs	0	0.4957
1070	LUSC	5	val	TCGA-18-3408	neg	TCGA-18-3408-11A-01-BS1.4b8fd6fb-2f0b-4166-8554-1213e5d93758.svs	0	0.5015
1071	LUSC	5	test	TCGA-56-8622	neg	TCGA-56-8622-11A-01-TS1.47057b2f-3b19-4f6d-bff1-33e772da9f46.svs	1	0.9828292430373722
1072	LUSC	5	test	TCGA-22-5474	neg	TCGA-22-5474-11A-01-TS1.cc8e5df2-4ff6-416d-8542-274d84ea54ac.svs	0	0.5015
1073	LUSC	5	test	TCGA-66-2794	neg	TCGA-66-2794-11A-01-BS1.19359637-90b6-4976-98da-f1d248b8e5a3.svs	0	0.5015
1074	LUSC	5	test	TCGA-60-2721	neg	TCGA-60-2721-11A-01-TS1.16892e36-20c9-42ce-a1ee-53dc31608058.svs	0	0.5015
1075	LUSC	5	test	TCGA-22-4609	neg	TCGA-22-4609-11A-01-BS1.1200b127-643a-4d45-94da-5df76b1383d7.svs	0	0.5015
1076	LUSC	5	test	TCGA-60-2719	neg	TCGA-60-2719-11A-01-TS1.f9d0e355-ae06-48e9-86c9-ede8c66fc8d8.svs	0	0.5034
1077	LUSC	5	test	TCGA-60-2695	neg	TCGA-60-2695-11A-01-BS1.54029d84-fb57-4eaa-b748-5eddc1b2dade.svs	0	0.5015
1078	LUSC	5	test	TCGA-66-2791	neg	TCGA-66-2791-11A-01-BS1.b71e10a5-58c8-467e-b763-2ca0b28f3386.svs	0	0.5015
1079	LUSC	5	test	TCGA-33-6738	neg	TCGA-33-6738-11A-01-TS1.0b109799-1bf5-479d-a220-4d5299f1c0eb.svs	1	0.9848
1080	LUAD	1	train	TCGA-L9-A743	pos	TCGA-L9-A743-01A-04-TS4.873E50BA-0B07-4174-9FBE-7A830A85F83E.svs	1	1.0108115328444944
1081	LUAD	1	train	TCGA-49-AAR4	pos	TCGA-49-AAR4-01A-01-TSA.78907165-F00E-4BA2-AC29-E1F3CFDAD9C7.svs	1	1.0108553917829397
1082	LUAD	1	train	TCGA-55-A490	pos	TCGA-55-A490-01A-01-TS1.1A2C5FC5-8C07-4F01-BDF1-BF57A6ADCA85.svs	0	0.4939
1083	LUAD	1	train	TCGA-91-6840	pos	TCGA-91-6840-01A-01-TS1.34968e0a-95a9-429b-b0a3-0a96b314b797.svs	1	0.9848828212603724
1084	LUAD	1	train	TCGA-50-5049	pos	TCGA-50-5049-01A-01-TS1.22431092-04c2-4343-884f-029ff951589a.svs	0	0.5015
1085	LUAD	1	train	TCGA-55-8619	pos	TCGA-55-8619-01A-01-TS1.0dc030d8-c16e-4d3b-8bae-9f8ec5ab8962.svs	0	0.4939
1086	LUAD	1	train	TCGA-44-8117	pos	TCGA-44-8117-01A-01-BS1.6f0d2b4e-04d2-4f3c-804b-e9b311d55d4e.svs	1	0.9828450054951764
1087	LUAD	1	train	TCGA-86-8358	pos	TCGA-86-8358-01A-01-TS1.02d16568-bd4f-442e-8c09-cfa488e83f47.svs	1	0.9828174329501916
1088	LUAD	1	train	TCGA-44-3917	pos	TCGA-44-3917-01B-02-BS2.A4199939-3B75-4897-976A-DEE1BD46E1E7.svs	1	0.9940112831456592
1089	LUAD	1	train	TCGA-67-3773	pos	TCGA-67-3773-01A-01-BS1.2e8279d9-57a3-4343-8e8b-0fa7e500a531.svs	0	0.5015
1090	LUAD	1	train	TCGA-44-4112	pos	TCGA-44-4112-01A-01-BS1.43985cc2-0678-4d4a-a42c-07625bf76a92.svs	0	0.5015
1091	LUAD	1	train	TCGA-44-7661	pos	TCGA-44-7661-01A-01-BS1.7609bd38-0dfa-4882-9efd-a8f4a291f6d2.svs	1	0.9828
1092	LUAD	1	train	TCGA-05-4384	pos	TCGA-05-4384-01A-01-TS1.e4d430ce-bc0e-4446-8a7a-bb831e1285ac.svs	0	0.5015
1093	LUAD	1	train	TCGA-05-4418	pos	TCGA-05-4418-01A-01-BS1.929cb56b-2bb8-4698-9bde-9073c3dbe831.svs	0	0.5015
1094	LUAD	1	train	TCGA-78-7162	pos	TCGA-78-7162-01A-01-BS1.c4ea5644-a749-456e-a834-d1954f0cd581.svs	1	0.9848219156133168
1095	LUAD	1	train	TCGA-05-5429	pos	TCGA-05-5429-01A-01-BS1.23171dd0-7445-4341-b0ad-a67554cdaf48.svs	0	0.5015
1096	LUAD	1	train	TCGA-49-4487	pos	TCGA-49-4487-01A-02-BS2.a86aa3c6-1dec-459d-90aa-69347884ed80.svs	0	0.5015
1097	LUAD	1	train	TCGA-95-7039	pos	TCGA-95-7039-01A-01-BS1.f7e6a6f1-6a87-46bf-b14e-4c0ca65718b8.svs	1	1.0080471226021683
1098	LUAD	1	train	TCGA-38-4629	neg	TCGA-38-4629-11A-01-BS1.5e8dbc1c-f126-4b60-9980-05847ec36fce.svs	0	0.5015
1099	LUAD	1	train	TCGA-78-7542	neg	TCGA-78-7542-11A-01-TS1.106ddc1a-b0a6-4f1a-9288-b48e030aadf6.svs	1	1.0080498287741215
1100	LUAD	1	train	TCGA-78-8640	neg	TCGA-78-8640-11A-01-TS1.8540fc90-8746-4818-b658-fade11a838ca.svs	1	0.982850458652793
1101	LUAD	1	train	TCGA-49-AAR4	neg	TCGA-49-AAR4-11A-01-TSA.0AE44DA1-3197-4B98-9781-754855985804.svs	0	0.4957
1102	LUAD	1	train	TCGA-38-4631	neg	TCGA-38-4631-11A-01-BS1.8777cd1a-1d4d-4d5e-b036-5fd2cb9406f8.svs	0	0.5015
1103	LUAD	1	train	TCGA-55-6981	neg	TCGA-55-6981-11A-01-TS1.55d649ab-33f0-4e7f-b4f9-df478a6c6d5b.svs	0	0.4939
1104	LUAD	1	train	TCGA-91-6848	neg	TCGA-91-6848-11A-01-TS1.0bb06db2-7b3e-4d0a-bb3f-6c03aa315387.svs	1	0.9848182640949557
1105	LUAD	1	train	TCGA-38-4628	neg	TCGA-38-4628-11A-01-TS1.7f3c0ede-3530-4579-bc11-cef8496cdd48.svs	0	0.5015
1106	LUAD	1	train	TCGA-55-7815	neg	TCGA-55-7815-11A-01-TS1.30a4a003-68d7-480c-bce4-68c89a461655.svs	1	0.9848343119947972
1107	LUAD	1	train	TCGA-55-7728	neg	TCGA-55-7728-11A-01-TS1.f36d369e-f409-47f6-8a52-3bea5391b0c9.svs	1	0.9828427230046948
1108	LUAD	1	train	TCGA-55-6972	neg	TCGA-55-6972-11A-01-TS1.56ffd1ee-a8f0-4f9b-aaab-d625eba5ba90.svs	0	0.4939
1109	LUAD	1	train	TCGA-91-8496	neg	TCGA-91-8496-11A-01-TS1.87194556-397a-4245-ab95-e182b9147c3b.svs	1	1.0080435322025938
1110	LUAD	1	train	TCGA-73-4659	neg	TCGA-73-4659-11A-01-BS1.1615c681-e9d6-4255-9c48-3fad043abe88.svs	0	0.5015
1111	LUAD	1	train	TCGA-99-8033	neg	TCGA-99-8033-11A-01-TS1.7f8c4309-6693-477f-967d-a322e688ecf5.svs	1	0.9828138609951484
1112	LUAD	1	train	TCGA-55-6984	neg	TCGA-55-6984-11A-01-TS1.51dc520b-6357-4cf7-b282-48ceeba02be7.svs	0	0.4939
1113	LUAD	1	train	TCGA-62-8395	neg	TCGA-62-8395-11A-01-TS1.8e078ea3-c685-43e1-8d5e-a7904693c7f7.svs	1	0.9828121549421192
1114	LUAD	1	train	TCGA-55-7727	neg	TCGA-55-7727-11A-01-TS1.31a2fda2-ab4e-4df3-9e42-ffb4b4f54da0.svs	1	0.9828261884459604
1115	LUAD	1	train	TCGA-44-8120	neg	TCGA-44-8120-11A-01-TS1.08d94b45-130a-4c1b-94fc-4bff258f84bb.svs	1	1.0080414837576823
1116	LUAD	1	val	TCGA-50-7109	pos	TCGA-50-7109-01A-01-TS1.320c877a-f0ad-4d94-94c5-272bd52798f8.svs	1	1.008062584760783
1117	LUAD	1	val	TCGA-64-5775	pos	TCGA-64-5775-01A-01-BS1.45143fe3-93c8-4aea-90b7-e09d861b5ef2.svs	0	0.5015
1118	LUAD	1	val	TCGA-55-6642	pos	TCGA-55-6642-01A-01-TS1.7451219e-0c43-4268-8c42-15f186f66fa3.svs	1	1.0080198581560282
1119	LUAD	1	val	TCGA-69-7763	pos	TCGA-69-7763-01A-01-BS1.357e610f-fd28-46a2-9f80-ae8a9d4e7b02.svs	1	1.008087904017799
1120	LUAD	1	val	TCGA-67-3771	pos	TCGA-67-3771-01A-01-TS1.4cc1ce1f-f0db-4f89-819a-43ba2ca921c0.svs	0	0.5015
1121	LUAD	1	val	TCGA-55-1596	pos	TCGA-55-1596-01A-01-BS1.3bc1baf3-00ab-4b9c-bf3c-c49acab55d09.svs	0	0.5015
1122	LUAD	1	val	TCGA-50-6593	pos	TCGA-50-6593-01A-01-BS1.f9b5386f-a0c0-44d7-a5a7-37c3d5cf9a1a.svs	1	1.0080429406412836
1123	LUAD	1	val	TCGA-44-3918	pos	TCGA-44-3918-01B-02-BS2.7DCB37CF-FA94-4883-B0A6-35E56720B3EB.svs	1	0.9940230856547356
1124	LUAD	1	val	TCGA-78-7154	pos	TCGA-78-7154-01A-01-BS1.b36a441e-a09d-4bcd-ac96-8076c14add71.svs	1	1.0080269461077844
1125	LUAD	1	test	TCGA-73-4677	pos	TCGA-73-4677-01A-01-TS1.1ee2d660-c047-4a0d-9d80-8ffa52451dc5.svs	0	0.5015
1126	LUAD	1	test	TCGA-44-6774	pos	TCGA-44-6774-01A-01-BS1.1d074a9a-fd4f-4079-bf01-30c26cceaec4.svs	1	0.9828452764127764
1127	LUAD	1	test	TCGA-78-7152	pos	TCGA-78-7152-01A-01-BS1.17987afb-41a5-44ff-94e2-a282163a10be.svs	1	1.0080715767985036
1128	LUAD	1	test	TCGA-05-4417	pos	TCGA-05-4417-01A-02-BS2.5e476601-0b01-498c-b97e-7f6daa5cbcf2.svs	0	0.5015
1129	LUAD	1	test	TCGA-78-7537	pos	TCGA-78-7537-01A-01-BS1.361681cd-c994-4e34-b71f-67b660563dd2.svs	1	1.0080976902539365
1130	LUAD	1	test	TCGA-05-5420	pos	TCGA-05-5420-01A-01-TS1.cf054ea6-a297-4661-be27-f353c50950f3.svs	0	0.5015
1131	LUAD	1	test	TCGA-NJ-A4YG	pos	TCGA-NJ-A4YG-01A-02-TSB.DD3F8A7E-60E7-4B9A-BF12-6FACDC094E13.svs	1	0.9920343990391608
1132	LUAD	1	test	TCGA-MP-A4TI	pos	TCGA-MP-A4TI-01A-02-TSB.60FDE71E-ADC2-4F4A-AF8B-7F83FF482006.svs	1	0.986
1133	LUAD	1	test	TCGA-97-A4M3	pos	TCGA-97-A4M3-01A-01-TS1.DD77078C-6988-4137-94C2-C7F9A3000CE4.svs	1	0.9940224979586036
1134	LUAD	1	val	TCGA-55-6983	neg	TCGA-55-6983-11A-01-TS1.c3a77c2c-6cd7-4aab-8573-92774af0fbb8.svs	0	0.4939
1135	LUAD	1	val	TCGA-86-7954	neg	TCGA-86-7954-11A-01-TS1.f1d64206-9b2c-4b6a-8444-e55c9b67abda.svs	1	1.0080229995840893
1136	LUAD	1	val	TCGA-55-6975	neg	TCGA-55-6975-11A-01-TS1.9bd5efc7-f279-4150-a410-19fb057f9df8.svs	0	0.4939
1137	LUAD	1	val	TCGA-62-8394	neg	TCGA-62-8394-11A-01-TS1.58ff7213-0883-4d88-bf5a-1c63df03c305.svs	1	0.9828
1138	LUAD	1	val	TCGA-44-2656	neg	TCGA-44-2656-11A-03-TS3.E842A27F-1AE8-4E06-89C9-13105DBE5DC9.svs	0	0.504
1139	LUAD	1	val	TCGA-55-8615	neg	TCGA-55-8615-11A-01-TS1.0adda36d-9ed7-4a75-87a6-f91a712fe61c.svs	1	0.9828445270025372
1140	LUAD	1	val	TCGA-44-2655	neg	TCGA-44-2655-11A-01-TS1.1f824b99-5455-4bab-b491-e993d9f370af.svs	0	0.5015
1141	LUAD	1	val	TCGA-55-8507	neg	TCGA-55-8507-11A-01-TS1.54d196f2-66a7-489f-a227-22864a94bfba.svs	1	0.982867222982216
1142	LUAD	1	val	TCGA-44-6779	neg	TCGA-44-6779-11A-01-TS1.bf370e2c-f74c-4a3d-9674-7c749d1f6559.svs	1	0.9828475609756095
1143	LUAD	1	test	TCGA-50-8459	neg	TCGA-50-8459-11A-01-TS1.d81e0dda-c399-4170-b801-7f54b801817b.svs	1	1.00802627919911
1144	LUAD	1	test	TCGA-44-6774	neg	TCGA-44-6774-11A-01-TS1.448f11c5-ba05-4730-baa0-7ef69b19aa29.svs	1	0.9828
1145	LUAD	1	test	TCGA-49-4490	neg	TCGA-49-4490-11A-01-BS1.377f1123-436c-49fe-b375-058e084b8a49.svs	0	0.5015
1146	LUAD	1	test	TCGA-49-6743	neg	TCGA-49-6743-11A-01-TS1.16f8e50f-dcb6-437e-bddc-067d991fa7a0.svs	1	0.9848246397117694
1147	LUAD	1	test	TCGA-49-4505	neg	TCGA-49-4505-11A-01-BS1.e019788b-29ba-4469-bda7-c39824386c12.svs	0	0.5015
1148	LUAD	1	test	TCGA-55-8616	neg	TCGA-55-8616-11A-01-TS1.9dd359b9-05d2-43e0-adea-7ef8047dbf50.svs	1	0.9828543223524209
1149	LUAD	1	test	TCGA-50-8460	neg	TCGA-50-8460-11A-01-TS1.03f1d672-34fc-45ba-a77c-0ae8b9ef11a2.svs	1	1.008069970560575
1150	LUAD	1	test	TCGA-49-4488	neg	TCGA-49-4488-11A-01-BS1.34929fd5-9c05-40fc-a003-dc0bdb9317b5.svs	0	0.5015
1151	LUAD	1	test	TCGA-91-6829	neg	TCGA-91-6829-11A-01-TS1.242f265c-2a71-4f9f-a740-a679587b6eaf.svs	1	0.9848224185030048
1152	LUAD	2	train	TCGA-97-8172	pos	TCGA-97-8172-01A-01-TS1.1069812b-9e45-41a0-9fe3-4becfddfdc8d.svs	0	0.5015
1153	LUAD	2	train	TCGA-55-6642	pos	TCGA-55-6642-01A-01-BS1.0bb8918b-b267-4a16-994c-91274398ae61.svs	1	1.0080482512126627
1154	LUAD	2	train	TCGA-05-4433	pos	TCGA-05-4433-01A-02-BS2.d9965553-5b9d-48b0-bf8c-4efb3515066c.svs	0	0.5015
1155	LUAD	2	train	TCGA-05-4432	pos	TCGA-05-4432-01A-01-BS1.81d59eb6-b750-4d71-820d-f207288d4514.svs	0	0.5015
1156	LUAD	2	train	TCGA-MP-A4TI	pos	TCGA-MP-A4TI-01A-02-TSB.60FDE71E-ADC2-4F4A-AF8B-7F83FF482006.svs	1	0.986
1157	LUAD	2	train	TCGA-78-7220	pos	TCGA-78-7220-01A-01-BS1.7bc16cc3-2d90-418a-b6f8-d45012b2b082.svs	1	1.0080919652400544
1158	LUAD	2	train	TCGA-44-2661	pos	TCGA-44-2661-01A-01-TS1.72c6763d-5fd9-46a0-b7e3-a9b62076631e.svs	0	0.5015
1159	LUAD	2	train	TCGA-L9-A7SV	pos	TCGA-L9-A7SV-01A-01-TS1.E157B486-A95D-4D6F-9978-1B323B4B7065.svs	1	1.0108177018633542
1160	LUAD	2	train	TCGA-75-5147	pos	TCGA-75-5147-01A-01-TS1.a9012624-dfdd-4067-9a7e-20ca9314b28f.svs	0	0.5015
1161	LUAD	2	train	TCGA-MP-A4TA	pos	TCGA-MP-A4TA-01A-02-TSB.3DE9CE60-D774-4045-B17D-E345E691FEEF.svs	1	0.9920429645117363
1162	LUAD	2	train	TCGA-55-6986	pos	TCGA-55-6986-01A-01-TS1.5508ea92-e4fe-4449-8d8c-b6abb4275f5a.svs	1	1.0109073080461393
1163	LUAD	2	train	TCGA-55-8090	pos	TCGA-55-8090-01A-01-TS1.2deec958-f417-4485-a278-9cd2fc9779de.svs	0	0.4939
1164	LUAD	2	train	TCGA-44-2665	pos	TCGA-44-2665-01A-01-BS1.6c4ac2ce-c6f2-42a6-96a8-71db2667d2ce.svs	0	0.5015
1165	LUAD	2	train	TCGA-67-6217	pos	TCGA-67-6217-01A-01-BS1.49c857c1-9817-48ed-8b34-5b168c2496c7.svs	1	1.008013654096229
1166	LUAD	2	train	TCGA-91-A4BC	pos	TCGA-91-A4BC-01A-01-TSA.49E3A1A6-BD93-4BA7-965C-956D9FB53A48.svs	1	0.9872750912778904
1167	LUAD	2	train	TCGA-62-8397	pos	TCGA-62-8397-01A-01-TS1.faf5296f-faaf-4d36-8f49-488aa9828182.svs	1	0.9828
1168	LUAD	2	train	TCGA-38-4632	pos	TCGA-38-4632-01A-01-TS1.eb6e2e6b-89bd-440c-9fc8-d932b5491654.svs	0	0.5015
1169	LUAD	2	train	TCGA-64-1679	pos	TCGA-64-1679-01A-02-BS2.ec73ab13-fa84-4047-89b8-c1880bc60d32.svs	0	0.5015
1170	LUAD	2	train	TCGA-50-8459	neg	TCGA-50-8459-11A-01-TS1.d81e0dda-c399-4170-b801-7f54b801817b.svs	1	1.00802627919911
1171	LUAD	2	train	TCGA-91-6849	neg	TCGA-91-6849-11A-01-TS1.04d73e07-5a4c-4818-a945-560e194d74e4.svs	1	0.9848190719652956
1172	LUAD	2	train	TCGA-50-6673	neg	TCGA-50-6673-11A-01-TS1.b3357107-74e8-4ddc-9e41-48620b71fded.svs	1	1.0080471750862343
1173	LUAD	2	train	TCGA-44-3919	neg	TCGA-44-3919-11A-01-BS1.b4977dfd-c3ac-41b3-b913-f14ab9180c2c.svs	0	0.5015
1174	LUAD	2	train	TCGA-91-6835	neg	TCGA-91-6835-11A-01-TS1.7320fa25-34f9-4d59-abc3-f8317a505363.svs	1	0.98481182630416
1175	LUAD	2	train	TCGA-78-7542	neg	TCGA-78-7542-11A-01-TS1.106ddc1a-b0a6-4f1a-9288-b48e030aadf6.svs	1	1.0080498287741215
1176	LUAD	2	train	TCGA-55-6980	neg	TCGA-55-6980-11A-01-TS1.7d9af225-8aea-4609-9e58-fb190f63f13f.svs	0	0.4939
1177	LUAD	2	train	TCGA-49-4490	neg	TCGA-49-4490-11A-01-BS1.377f1123-436c-49fe-b375-058e084b8a49.svs	0	0.5015
1178	LUAD	2	train	TCGA-44-6146	neg	TCGA-44-6146-11A-03-TS3.2CE81C91-D631-4AE1-AF75-609BE4B780CF.svs	0	0.504
1179	LUAD	2	train	TCGA-55-7570	neg	TCGA-55-7570-11A-01-TS1.859acd19-8c97-47e7-a235-1452a920b877.svs	1	1.0080815747347136
1180	LUAD	2	train	TCGA-J2-8194	neg	TCGA-J2-8194-11A-01-TS1.e0e2e89d-e253-43d2-96fb-beb7a58c5037.svs	1	0.9828282284007352
1181	LUAD	2	train	TCGA-50-6593	neg	TCGA-50-6593-11A-01-TS1.8b2caa8f-76ac-41e4-be05-498e217ed7b1.svs	1	0.9848
1182	LUAD	2	train	TCGA-44-6147	neg	TCGA-44-6147-11A-02-TS2.8E142081-7AA9-4B36-BBA2-A4616292B45A.svs	0	0.504
1183	LUAD	2	train	TCGA-91-6830	neg	TCGA-91-6830-11A-01-TS1.aa1708bb-7db3-48cf-a850-641c4a85ad35.svs	1	0.9848
1184	LUAD	2	train	TCGA-49-4488	neg	TCGA-49-4488-11A-01-TS1.51598376-1483-4574-af44-fea432101662.svs	0	0.5015
1185	LUAD	2	train	TCGA-78-7166	neg	TCGA-78-7166-11A-01-TS1.bb97df24-da32-4cf5-964b-21d98b860422.svs	1	0.9828617336683416
1186	LUAD	2	train	TCGA-44-5643	neg	TCGA-44-5643-11A-01-TS1.7288de6a-61ee-40e4-b6d3-dab5880830b1.svs	0	0.5015
1187	LUAD	2	train	TCGA-49-4506	neg	TCGA-49-4506-11A-01-TS1.1c918b9d-893a-45ad-b4ad-6ace64a92a8b.svs	0	0.5015
1188	LUAD	2	val	TCGA-55-8204	pos	TCGA-55-8204-01A-01-TS1.17e246ce-0151-4eef-a1e7-2dad233928d8.svs	0	0.4939
1189	LUAD	2	val	TCGA-J2-A4AG	pos	TCGA-J2-A4AG-01A-01-TSA.626552CF-7A7C-45C5-BCA7-4F58F3E753FC.svs	1	0.987294462873182
1190	LUAD	2	val	TCGA-55-8513	pos	TCGA-55-8513-01A-01-TS1.b38f25cb-fa2d-4143-a743-26e853c44636.svs	0	0.4939
1191	LUAD	2	val	TCGA-67-3770	pos	TCGA-67-3770-01A-01-TS1.46f8b42c-77e0-4a2f-bec8-1efd30294c28.svs	0	0.5015
1192	LUAD	2	val	TCGA-86-A4D0	pos	TCGA-86-A4D0-01A-01-TSA.B2F7A5B9-19C5-4FF5-A644-E089AB3889DD.svs	1	0.9872
1193	LUAD	2	val	TCGA-55-8299	pos	TCGA-55-8299-01A-01-TS1.19326c88-bb48-4d19-a135-ce0e8197fd2c.svs	0	0.4939
1194	LUAD	2	val	TCGA-55-6979	pos	TCGA-55-6979-01A-01-TS1.8e94747a-8753-4b9a-bc8a-4f0caeb2106d.svs	0	0.4939
1195	LUAD	2	val	TCGA-91-6829	pos	TCGA-91-6829-01A-01-BS1.8ec1007b-5ff9-4bc0-b538-f9130c754614.svs	1	0.9848651667548968
1196	LUAD	2	val	TCGA-62-A46V	pos	TCGA-62-A46V-01A-01-TSA.D5EF7ED6-0460-47F4-B4F0-550843903CC6.svs	1	0.992066750875881
1197	LUAD	2	test	TCGA-97-A4M0	pos	TCGA-97-A4M0-01A-01-TSA.1B700ABB-DEBB-4879-A11B-B11255CE7970.svs	1	0.9940622533941518
1198	LUAD	2	test	TCGA-55-8616	pos	TCGA-55-8616-01A-01-TS1.7a848b5b-1460-490b-8586-7084f535fb57.svs	0	0.4939
1199	LUAD	2	test	TCGA-99-8028	pos	TCGA-99-8028-01A-01-TS1.62d71299-1b80-4c01-afbd-71ab687a10d0.svs	0	0.5015
1200	LUAD	2	test	TCGA-95-7043	pos	TCGA-95-7043-01A-01-BS1.ef0e9345-c695-481d-98f7-0bd114aef3e9.svs	1	1.0080565698892547
1201	LUAD	2	test	TCGA-97-7552	pos	TCGA-97-7552-01A-01-BS1.f70f5b46-b522-4d50-aafd-5685342e08a1.svs	1	1.0080316303553791
1202	LUAD	2	test	TCGA-38-4625	pos	TCGA-38-4625-01A-01-TS1.6fa44ecf-ebe1-4bae-8515-c83eea7b703e.svs	0	0.5015
1203	LUAD	2	test	TCGA-05-4425	pos	TCGA-05-4425-01A-01-TS1.da18378d-f5e5-4b22-9ad6-c53365c20945.svs	0	0.5015
1204	LUAD	2	test	TCGA-95-8039	pos	TCGA-95-8039-01A-01-TS1.1f7a1e11-9d0b-4c48-b8de-e8f2f812dbf3.svs	1	1.0108524977841649
1205	LUAD	2	test	TCGA-69-7974	pos	TCGA-69-7974-01A-01-TS1.dc8774ee-63fa-4b6b-91a8-dda4487e886b.svs	0	0.4939
1206	LUAD	2	val	TCGA-99-8033	neg	TCGA-99-8033-11A-01-TS1.7f8c4309-6693-477f-967d-a322e688ecf5.svs	1	0.9828138609951484
1207	LUAD	2	val	TCGA-62-8395	neg	TCGA-62-8395-11A-01-TS1.8e078ea3-c685-43e1-8d5e-a7904693c7f7.svs	1	0.9828121549421192
1208	LUAD	2	val	TCGA-49-AARQ	neg	TCGA-49-AARQ-11A-02-TS2.7047AE2E-2B53-4E40-8CBA-7B9C28AFDB4C.svs	0	0.5034
1209	LUAD	2	val	TCGA-49-6745	neg	TCGA-49-6745-11A-01-TS1.682fc0b2-a69e-42ab-abc4-21e8a72db7d3.svs	1	0.9848440902578798
1210	LUAD	2	val	TCGA-55-8507	neg	TCGA-55-8507-11A-01-TS1.54d196f2-66a7-489f-a227-22864a94bfba.svs	1	0.982867222982216
1211	LUAD	2	val	TCGA-49-AAR2	neg	TCGA-49-AAR2-11A-01-TSA.36CCFDB7-FB56-4E56-9CDB-16A64499C52A.svs	0	0.4957
1212	LUAD	2	val	TCGA-55-8619	neg	TCGA-55-8619-11A-01-TS1.d8e40c8e-f864-46f4-96b9-03a2a69a3ee9.svs	1	0.9828
1213	LUAD	2	val	TCGA-44-6144	neg	TCGA-44-6144-11A-01-TS1.ecee5c05-5844-42e9-bfe6-d97d53d9f8e3.svs	1	1.0080093708165998
1214	LUAD	2	val	TCGA-55-7727	neg	TCGA-55-7727-11A-01-TS1.31a2fda2-ab4e-4df3-9e42-ffb4b4f54da0.svs	1	0.9828261884459604
1215	LUAD	2	test	TCGA-44-7661	neg	TCGA-44-7661-11A-01-TS1.7b6a855b-bf74-4b90-8df8-4932557a4f5c.svs	1	0.9828188724172364
1216	LUAD	2	test	TCGA-55-7911	neg	TCGA-55-7911-11A-01-TS1.a095ee17-993e-42a4-b1aa-bf44204029fc.svs	1	1.008038186794466
1217	LUAD	2	test	TCGA-73-4662	neg	TCGA-73-4662-11A-01-TS1.ee8be1be-0491-4742-9116-1e64a194520e.svs	0	0.5015
1218	LUAD	2	test	TCGA-49-AARE	neg	TCGA-49-AARE-11A-01-TS1.DC9E89C9-86E8-452D-AD64-225A978B84E2.svs	0	0.4957
1219	LUAD	2	test	TCGA-91-8496	neg	TCGA-91-8496-11A-01-TS1.87194556-397a-4245-ab95-e182b9147c3b.svs	1	1.0080435322025938
1220	LUAD	2	test	TCGA-73-4658	neg	TCGA-73-4658-11A-01-BS1.be9f1c69-b3bf-4562-80b7-f01e1e155219.svs	0	0.5015
1221	LUAD	2	test	TCGA-55-8506	neg	TCGA-55-8506-11A-01-TS1.c6cdd40c-bca8-4fc6-916e-72fb9048bb52.svs	1	0.9828300734394124
1222	LUAD	2	test	TCGA-44-5644	neg	TCGA-44-5644-11A-01-TS1.4f637eaa-ae65-410a-92ef-cda165f6f9d4.svs	0	0.5015
1223	LUAD	2	test	TCGA-49-AARR	neg	TCGA-49-AARR-11A-01-TS1.FADF8A81-6FD1-493D-828C-B7B9BBF0C145.svs	0	0.5034
1224	LUAD	3	train	TCGA-86-7954	pos	TCGA-86-7954-01A-01-BS1.aaa6a4ee-9aec-45d4-aa34-59bb350ff441.svs	1	0.9828223729739572
1225	LUAD	3	train	TCGA-44-6146	pos	TCGA-44-6146-01A-03-TSC.4A868B18-F1BA-4035-B6FE-9B9A23E32398.svs	1	0.9872164863059449
1226	LUAD	3	train	TCGA-62-8399	pos	TCGA-62-8399-01A-01-BS1.d2652911-ef30-405c-a37e-ca551cc851ea.svs	1	0.9828394065757816
1227	LUAD	3	train	TCGA-95-8494	pos	TCGA-95-8494-01A-01-TS1.a615b4da-7282-485a-97f1-1994fab75e3a.svs	0	0.5015
1228	LUAD	3	train	TCGA-95-7562	pos	TCGA-95-7562-01A-01-TS1.1ba56ba5-ecd4-4eb1-ac49-3d8108114b72.svs	1	1.008032175689479
1229	LUAD	3	train	TCGA-69-7974	pos	TCGA-69-7974-01A-01-TS1.dc8774ee-63fa-4b6b-91a8-dda4487e886b.svs	0	0.4939
1230	LUAD	3	train	TCGA-05-4433	pos	TCGA-05-4433-01A-02-BS2.d9965553-5b9d-48b0-bf8c-4efb3515066c.svs	0	0.5015
1231	LUAD	3	train	TCGA-78-7542	pos	TCGA-78-7542-01A-01-BS1.3abc9047-55d9-4cc0-bd4f-abcfb4b3092f.svs	1	0.984861396508728
1232	LUAD	3	train	TCGA-55-8614	pos	TCGA-55-8614-01A-01-TS1.8614fe5d-8f1d-4c0e-8867-43e621e76018.svs	0	0.4939
1233	LUAD	3	train	TCGA-50-6591	pos	TCGA-50-6591-01A-01-TS1.037eb7c4-02fc-4e48-976c-6717d3ec2971.svs	1	1.0080265593064417
1234	LUAD	3	train	TCGA-64-5779	pos	TCGA-64-5779-01A-01-BS1.b789b286-ced2-4605-9b68-860cc9eb8f1e.svs	0	0.5015
1235	LUAD	3	train	TCGA-49-6745	pos	TCGA-49-6745-01A-01-BS1.a41e5347-9c8d-4003-a48a-43cd9bfb9dcc.svs	1	0.9848803000652318
1236	LUAD	3	train	TCGA-91-7771	pos	TCGA-91-7771-01A-01-TS1.42bc9a02-3c6e-483d-9419-8971a7e285b1.svs	1	1.0080159221583371
1237	LUAD	3	train	TCGA-83-5908	pos	TCGA-83-5908-01A-01-BS1.747c3502-f405-453d-b154-92b9b8fd6a4c.svs	1	1.0080092179384006
1238	LUAD	3	train	TCGA-55-8302	pos	TCGA-55-8302-01A-01-TS1.c884cdee-3a6d-4ce3-8b7a-d200a41d5ff1.svs	0	0.4939
1239	LUAD	3	train	TCGA-05-4405	pos	TCGA-05-4405-01A-01-BS1.d22826d5-3b2a-4b41-8c46-855b87dd4e6d.svs	0	0.5015
1240	LUAD	3	train	TCGA-50-5933	pos	TCGA-50-5933-01A-01-TS1.4bb2950d-ab82-4d7b-8331-eb4df986aef9.svs	1	1.0080258104915636
1241	LUAD	3	train	TCGA-78-7150	pos	TCGA-78-7150-01A-01-BS1.c8f783f0-a7e0-42a7-9abd-9e34383a9d7f.svs	1	1.0080682460409398
1242	LUAD	3	train	TCGA-49-6745	neg	TCGA-49-6745-11A-01-TS1.682fc0b2-a69e-42ab-abc4-21e8a72db7d3.svs	1	0.9848440902578798
1243	LUAD	3	train	TCGA-50-8459	neg	TCGA-50-8459-11A-01-TS1.d81e0dda-c399-4170-b801-7f54b801817b.svs	1	1.00802627919911
1244	LUAD	3	train	TCGA-50-5933	neg	TCGA-50-5933-11A-01-TS1.275999f6-0103-41a8-a5e3-27958fe28430.svs	1	0.9828094354838712
1245	LUAD	3	train	TCGA-49-4486	neg	TCGA-49-4486-11A-01-BS1.8386ad76-7af2-4a90-a85a-bcfbdcbfd51c.svs	0	0.5015
1246	LUAD	3	train	TCGA-44-6146	neg	TCGA-44-6146-11A-02-TS2.C2102AB4-AA0D-4C49-A61A-DBCF01A8F410.svs	0	0.504
1247	LUAD	3	train	TCGA-50-5931	neg	TCGA-50-5931-11A-01-TS1.75eecd0b-4759-4b3d-9768-10be7d38bf61.svs	1	0.9828226118166756
1248	LUAD	3	train	TCGA-55-1594	neg	TCGA-55-1594-11A-01-TS1.5d7e917a-fec1-49bd-9338-4ef2f3feb04d.svs	0	0.5015
1249	LUAD	3	train	TCGA-55-6985	neg	TCGA-55-6985-11A-01-TS1.a7338f79-bd29-4dea-b513-8907eac3d604.svs	0	0.5034
1250	LUAD	3	train	TCGA-49-AAR2	neg	TCGA-49-AAR2-11A-01-TSA.36CCFDB7-FB56-4E56-9CDB-16A64499C52A.svs	0	0.4957
1251	LUAD	3	train	TCGA-78-7542	neg	TCGA-78-7542-11A-01-TS1.106ddc1a-b0a6-4f1a-9288-b48e030aadf6.svs	1	1.0080498287741215
1252	LUAD	3	train	TCGA-55-7574	neg	TCGA-55-7574-11A-01-TS1.a274ef64-9160-440f-be2a-a4f106f41c7d.svs	1	1.0080210175145956
1253	LUAD	3	train	TCGA-50-6673	neg	TCGA-50-6673-11A-01-TS1.b3357107-74e8-4ddc-9e41-48620b71fded.svs	1	1.0080471750862343
1254	LUAD	3	train	TCGA-44-7661	neg	TCGA-44-7661-11A-01-TS1.7b6a855b-bf74-4b90-8df8-4932557a4f5c.svs	1	0.9828188724172364
1255	LUAD	3	train	TCGA-49-AAR3	neg	TCGA-49-AAR3-11A-01-TSA.A2FB7679-FB9F-4E80-855F-77877C694D26.svs	0	0.4957
1256	LUAD	3	train	TCGA-55-7728	neg	TCGA-55-7728-11A-01-TS1.f36d369e-f409-47f6-8a52-3bea5391b0c9.svs	1	0.9828427230046948
1257	LUAD	3	train	TCGA-44-2655	neg	TCGA-44-2655-11A-01-TS1.1f824b99-5455-4bab-b491-e993d9f370af.svs	0	0.5015
1258	LUAD	3	train	TCGA-49-6767	neg	TCGA-49-6767-11A-01-TS1.fee72e34-c2fc-44f1-bd94-5bf8c0a23423.svs	1	1.00805298719397
1259	LUAD	3	train	TCGA-J2-8192	neg	TCGA-J2-8192-11A-01-TS1.98c498bc-b64f-4ebe-949d-0260a1ff3e40.svs	1	0.9828576850837378
1260	LUAD	3	val	TCGA-55-6978	pos	TCGA-55-6978-01A-01-TS1.3f32b6a5-109a-4b6a-beba-d9958ac0a669.svs	0	0.4939
1261	LUAD	3	val	TCGA-86-A4D0	pos	TCGA-86-A4D0-01A-01-TSA.B2F7A5B9-19C5-4FF5-A644-E089AB3889DD.svs	1	0.9872
1262	LUAD	3	val	TCGA-93-A4JP	pos	TCGA-93-A4JP-01A-01-TSA.DF695B50-47CA-4CA1-946A-F7324FC271CA.svs	1	0.9940126283158858
1263	LUAD	3	val	TCGA-62-A46P	pos	TCGA-62-A46P-01A-01-TS1.B5E86BA2-E157-44FA-B066-321DDF5092D5.svs	1	0.99201502969577
1264	LUAD	3	val	TCGA-62-8395	pos	TCGA-62-8395-01A-01-TS1.9585aa9d-c95c-4025-a449-481f2d153636.svs	1	0.9828213466550824
1265	LUAD	3	val	TCGA-J2-8194	pos	TCGA-J2-8194-01A-01-BS1.c7244843-2a64-4a37-a489-506f8bb672db.svs	1	0.9828364107883818
1266	LUAD	3	val	TCGA-44-2661	pos	TCGA-44-2661-01A-01-TS1.72c6763d-5fd9-46a0-b7e3-a9b62076631e.svs	0	0.5015
1267	LUAD	3	val	TCGA-MP-A4TK	pos	TCGA-MP-A4TK-01A-01-TSA.4A2E44AF-7DDD-4F63-B8C9-156CDFFDD5FE.svs	1	0.9860143597809624
1268	LUAD	3	val	TCGA-86-8278	pos	TCGA-86-8278-01A-01-TS1.0fbdd147-9443-4d9c-b0ac-6b02583652bc.svs	1	1.0080401491606092
1269	LUAD	3	test	TCGA-38-4630	pos	TCGA-38-4630-01A-01-BS1.5bb0e95c-f89c-4e0f-9b15-0c8926a8dcc6.svs	0	0.5015
1270	LUAD	3	test	TCGA-69-7761	pos	TCGA-69-7761-01A-01-TS1.5fbed09f-c790-4e78-a3c7-e026c878d906.svs	1	1.008
1271	LUAD	3	test	TCGA-L9-A444	pos	TCGA-L9-A444-01A-02-TS2.C284BE25-0367-4B78-A70A-B4B22A73E835.svs	1	0.9872371016235718
1272	LUAD	3	test	TCGA-49-AAR9	pos	TCGA-49-AAR9-01A-02-TSB.FE677D86-A9F3-4022-939E-24F2FBB67395.svs	1	1.0108172995299165
1273	LUAD	3	test	TCGA-86-A4P8	pos	TCGA-86-A4P8-01A-01-TSA.24B363A7-C783-4351-AF50-FB0F09BFD014.svs	1	0.9920183894409016
1274	LUAD	3	test	TCGA-73-4666	pos	TCGA-73-4666-01A-01-TS1.b16ed64a-b8c0-4c05-8110-5334f8736bd7.svs	0	0.5015
1275	LUAD	3	test	TCGA-91-6830	pos	TCGA-91-6830-01A-01-BS1.0ea7ad95-852a-4d1b-9152-0c6582df4d14.svs	1	0.9848414408348762
1276	LUAD	3	test	TCGA-49-4506	pos	TCGA-49-4506-01A-01-BS1.4f66461a-5fe7-43ef-98ae-35c70b66b449.svs	0	0.5015
1277	LUAD	3	test	TCGA-93-7348	pos	TCGA-93-7348-01A-01-BS1.4cdbc1f4-9893-4ab8-8f29-5815620ef381.svs	1	0.9848
1278	LUAD	3	val	TCGA-55-6986	neg	TCGA-55-6986-11A-01-TS1.60ad707f-6453-4765-acde-2dd13c14d172.svs	0	0.4939
1279	LUAD	3	val	TCGA-91-6848	neg	TCGA-91-6848-11A-01-TS1.0bb06db2-7b3e-4d0a-bb3f-6c03aa315387.svs	1	0.9848182640949557
1280	LUAD	3	val	TCGA-44-8119	neg	TCGA-44-8119-11A-01-TS1.d7257647-1870-456f-869c-a89806caba2a.svs	1	1.008044299111048
1281	LUAD	3	val	TCGA-91-6847	neg	TCGA-91-6847-11A-01-TS1.bed7fd2b-0ae1-4903-8da2-437a0a827b0b.svs	1	0.984837791649611
1282	LUAD	3	val	TCGA-55-6971	neg	TCGA-55-6971-11A-01-TS1.ece1687e-74b2-43d2-a397-7c630d9b70cf.svs	0	0.4939
1283	LUAD	3	val	TCGA-73-4670	neg	TCGA-73-4670-11A-01-BS1.1099bd0c-dead-4ae6-b474-d9e849895914.svs	0	0.5015
1284	LUAD	3	val	TCGA-44-6779	neg	TCGA-44-6779-11A-01-TS1.bf370e2c-f74c-4a3d-9674-7c749d1f6559.svs	1	0.9828475609756095
1285	LUAD	3	val	TCGA-73-4659	neg	TCGA-73-4659-11A-01-BS1.1615c681-e9d6-4255-9c48-3fad043abe88.svs	0	0.5015
1286	LUAD	3	val	TCGA-50-6590	neg	TCGA-50-6590-11A-01-TS1.fefe9444-70ce-4911-a039-95a747fd8982.svs	1	0.9848091124435562
1287	LUAD	3	test	TCGA-55-6979	neg	TCGA-55-6979-11A-01-TS1.6267ddd0-441b-4be5-aeb6-92731d78feb2.svs	0	0.4939
1288	LUAD	3	test	TCGA-44-6144	neg	TCGA-44-6144-11A-01-TS1.ecee5c05-5844-42e9-bfe6-d97d53d9f8e3.svs	1	1.0080093708165998
1289	LUAD	3	test	TCGA-49-AAR0	neg	TCGA-49-AAR0-11A-01-TSA.0B0F6078-45B9-4BAC-91E3-560F55D5EBF0.svs	0	0.4957
1290	LUAD	3	test	TCGA-55-7576	neg	TCGA-55-7576-11A-01-TS1.58ec531a-f18c-4e11-95d6-7fd37b168684.svs	1	0.9848408427339084
1291	LUAD	3	test	TCGA-55-6968	neg	TCGA-55-6968-11A-01-TS1.64e5c4f1-759c-4819-b061-59bd248a5128.svs	0	0.4939
1292	LUAD	3	test	TCGA-50-6595	neg	TCGA-50-6595-11A-01-TS1.9aa7c8df-9306-4f4c-8f85-a70d4cbdbcbf.svs	1	0.9848
1293	LUAD	3	test	TCGA-55-8621	neg	TCGA-55-8621-11A-01-TS1.fb1248f1-5d34-4620-9d8b-4d075da62b08.svs	1	0.9828
1294	LUAD	3	test	TCGA-62-8398	neg	TCGA-62-8398-11A-01-TS1.56a52873-0fb2-4a93-bf2b-8aebf9f68d8e.svs	1	0.9828650458877516
1295	LUAD	3	test	TCGA-44-3917	neg	TCGA-44-3917-11A-01-TS1.00b8ad90-0c01-4613-8347-7e476263fdfe.svs	0	0.5015
1296	LUAD	4	train	TCGA-55-8621	pos	TCGA-55-8621-01A-01-TS1.a1eca950-00a8-4d11-9233-0a04c29bf128.svs	0	0.4939
1297	LUAD	4	train	TCGA-53-7624	pos	TCGA-53-7624-01A-01-BS1.e4df80c6-2d78-47ce-9e40-12e5fbe657cf.svs	1	1.008106967675508
1298	LUAD	4	train	TCGA-69-8255	pos	TCGA-69-8255-01A-01-TS1.a278ed20-0fb8-41f9-9f00-320e700e29e8.svs	0	0.4939
1299	LUAD	4	train	TCGA-05-4250	pos	TCGA-05-4250-01A-01-TS1.5c50e0e0-1414-43f6-8fe1-13fbbcac5ec0.svs	0	0.5015
1300	LUAD	4	train	TCGA-38-4632	pos	TCGA-38-4632-01A-01-BS1.f804f64d-a2b6-4756-bf3c-4b77d1e68a76.svs	0	0.5015
1301	LUAD	4	train	TCGA-64-5775	pos	TCGA-64-5775-01A-01-BS1.45143fe3-93c8-4aea-90b7-e09d861b5ef2.svs	0	0.5015
1302	LUAD	4	train	TCGA-78-7542	pos	TCGA-78-7542-01A-01-BS1.3abc9047-55d9-4cc0-bd4f-abcfb4b3092f.svs	1	0.984861396508728
1303	LUAD	4	train	TCGA-78-7167	pos	TCGA-78-7167-01A-01-TS1.c8054ac6-d838-455f-bd0a-1e2c6b025136.svs	1	0.9848333830508474
1304	LUAD	4	train	TCGA-78-7152	pos	TCGA-78-7152-01A-01-BS1.17987afb-41a5-44ff-94e2-a282163a10be.svs	1	1.0080715767985036
1305	LUAD	4	train	TCGA-MP-A4T6	pos	TCGA-MP-A4T6-01A-03-TSC.DC283477-48E1-4EB5-AC22-B73FFFA34CC3.svs	1	0.9940115339986076
1306	LUAD	4	train	TCGA-38-4630	pos	TCGA-38-4630-01A-01-BS1.5bb0e95c-f89c-4e0f-9b15-0c8926a8dcc6.svs	0	0.5015
1307	LUAD	4	train	TCGA-69-A59K	pos	TCGA-69-A59K-01A-01-TSA.040BED20-3BB8-4027-9FBE-ECE7F02C4202.svs	1	0.9860236837048424
1308	LUAD	4	train	TCGA-55-6987	pos	TCGA-55-6987-01A-01-TS1.af7f2077-daf4-47c8-b1b5-2c32f0eae9a7.svs	0	0.504
1309	LUAD	4	train	TCGA-50-5939	pos	TCGA-50-5939-01A-01-TS1.a75a4c4e-3fd0-454e-96a7-9657c5139a81.svs	1	1.0080520930710548
1310	LUAD	4	train	TCGA-55-6978	pos	TCGA-55-6978-01A-01-TS1.3f32b6a5-109a-4b6a-beba-d9958ac0a669.svs	0	0.4939
1311	LUAD	4	train	TCGA-67-3776	pos	TCGA-67-3776-01A-01-BS1.586f813b-6577-4898-94ab-bbf456df4fd5.svs	0	0.5015
1312	LUAD	4	train	TCGA-69-7763	pos	TCGA-69-7763-01A-01-BS1.357e610f-fd28-46a2-9f80-ae8a9d4e7b02.svs	1	1.008087904017799
1313	LUAD	4	train	TCGA-05-4403	pos	TCGA-05-4403-01A-01-TS1.4ea11b71-999c-4073-ab56-c6da0eb310f8.svs	0	0.5015
1314	LUAD	4	train	TCGA-91-8496	neg	TCGA-91-8496-11A-01-TS1.87194556-397a-4245-ab95-e182b9147c3b.svs	1	1.0080435322025938
1315	LUAD	4	train	TCGA-55-6982	neg	TCGA-55-6982-11A-01-TS1.d91e1c1e-551c-4382-a82f-fac833a41b24.svs	0	0.4939
1316	LUAD	4	train	TCGA-44-6148	neg	TCGA-44-6148-11A-01-TS1.3d54d8fb-791a-46da-a374-ca2d51ecfadd.svs	1	1.0080126506024096
1317	LUAD	4	train	TCGA-62-8398	neg	TCGA-62-8398-11A-01-TS1.56a52873-0fb2-4a93-bf2b-8aebf9f68d8e.svs	1	0.9828650458877516
1318	LUAD	4	train	TCGA-55-7727	neg	TCGA-55-7727-11A-01-TS1.31a2fda2-ab4e-4df3-9e42-ffb4b4f54da0.svs	1	0.9828261884459604
1319	LUAD	4	train	TCGA-38-4628	neg	TCGA-38-4628-11A-01-BS1.66c2d530-a326-443b-bdc2-9d487e991eb6.svs	0	0.5015
1320	LUAD	4	train	TCGA-49-6767	neg	TCGA-49-6767-11A-01-TS1.fee72e34-c2fc-44f1-bd94-5bf8c0a23423.svs	1	1.00805298719397
1321	LUAD	4	train	TCGA-55-8616	neg	TCGA-55-8616-11A-01-TS1.9dd359b9-05d2-43e0-adea-7ef8047dbf50.svs	1	0.9828543223524209
1322	LUAD	4	train	TCGA-50-6673	neg	TCGA-50-6673-11A-01-TS1.b3357107-74e8-4ddc-9e41-48620b71fded.svs	1	1.0080471750862343
1323	LUAD	4	train	TCGA-49-4512	neg	TCGA-49-4512-11A-01-TS1.aed40659-2423-41d8-8d99-1c78268fcb9e.svs	0	0.5015
1324	LUAD	4	train	TCGA-50-5935	neg	TCGA-50-5935-11A-01-TS1.9fb388f3-a44e-4653-8dea-2f70b2811561.svs	1	0.982826490566038
1325	LUAD	4	train	TCGA-38-4629	neg	TCGA-38-4629-11A-01-TS1.ccd8a251-b508-4d6e-a190-6f0001aa90de.svs	0	0.5015
1326	LUAD	4	train	TCGA-78-7166	neg	TCGA-78-7166-11A-01-TS1.bb97df24-da32-4cf5-964b-21d98b860422.svs	1	0.9828617336683416
1327	LUAD	4	train	TCGA-78-7540	neg	TCGA-78-7540-11A-01-TS1.92595ecb-3d54-496c-acef-6206f69fa2a5.svs	1	1.008
1328	LUAD	4	train	TCGA-78-7162	neg	TCGA-78-7162-11A-01-TS1.6424a5c5-af2a-493c-a05a-e8d839599a17.svs	1	0.9828167006525284
1329	LUAD	4	train	TCGA-49-6743	neg	TCGA-49-6743-11A-01-TS1.16f8e50f-dcb6-437e-bddc-067d991fa7a0.svs	1	0.9848246397117694
1330	LUAD	4	train	TCGA-50-6591	neg	TCGA-50-6591-11A-01-TS1.b061aa18-a6ab-446b-9279-5e4eb6bcf546.svs	0	0.5034
1331	LUAD	4	train	TCGA-78-7542	neg	TCGA-78-7542-11A-01-TS1.106ddc1a-b0a6-4f1a-9288-b48e030aadf6.svs	1	1.0080498287741215
1332	LUAD	4	val	TCGA-93-A4JP	pos	TCGA-93-A4JP-01A-01-TSA.DF695B50-47CA-4CA1-946A-F7324FC271CA.svs	1	0.9940126283158858
1333	LUAD	4	val	TCGA-99-8025	pos	TCGA-99-8025-01A-01-TS1.c94ae7e9-42a9-4a34-a676-7397b5b48c82.svs	1	1.0108573525048108
1334	LUAD	4	val	TCGA-50-6595	pos	TCGA-50-6595-01A-01-TS1.568a5953-223c-470e-8aad-bc629fae39cc.svs	1	0.9848433348979112
1335	LUAD	4	val	TCGA-62-8402	pos	TCGA-62-8402-01A-01-TS1.84b1113a-f51c-4f91-a7ac-31c347a05a6d.svs	1	0.9828
1336	LUAD	4	val	TCGA-97-8177	pos	TCGA-97-8177-01A-01-TS1.5b2fb8cf-2f14-41ac-8a47-81022f66fe53.svs	0	0.5015
1337	LUAD	4	val	TCGA-86-8075	pos	TCGA-86-8075-01A-01-BS1.4aa32862-77f2-4ade-873e-57afb82c5e29.svs	1	0.9848251301418802
1338	LUAD	4	val	TCGA-49-4506	pos	TCGA-49-4506-01A-01-BS1.4f66461a-5fe7-43ef-98ae-35c70b66b449.svs	0	0.5015
1339	LUAD	4	val	TCGA-64-1681	pos	TCGA-64-1681-01A-01-BS1.05d188f2-df75-47b5-bb6c-5536d7520efd.svs	0	0.5015
1340	LUAD	4	val	TCGA-49-4488	pos	TCGA-49-4488-01A-01-TS1.81994faa-27c7-4ab2-a36a-99572894994f.svs	0	0.5015
1341	LUAD	4	test	TCGA-78-7143	pos	TCGA-78-7143-01A-01-BS1.60db5bc0-dfe4-400a-816a-5c455c3875cd.svs	1	1.0080631908940445
1342	LUAD	4	test	TCGA-53-7813	pos	TCGA-53-7813-01A-01-TS1.113849d5-005f-448a-8bce-2517efc15400.svs	1	1.0080963060927075
1343	LUAD	4	test	TCGA-49-AAR9	pos	TCGA-49-AAR9-01A-02-TSB.FE677D86-A9F3-4022-939E-24F2FBB67395.svs	1	1.0108172995299165
1344	LUAD	4	test	TCGA-50-5930	pos	TCGA-50-5930-01A-01-BS1.11ef6d55-286a-45e2-936f-58f1b661b922.svs	1	1.0080415118049189
1345	LUAD	4	test	TCGA-55-A492	pos	TCGA-55-A492-01A-01-TS1.B933A7B4-C49A-497E-826D-DEEE2739B9A2.svs	1	0.987237492404294
1346	LUAD	4	test	TCGA-78-7536	pos	TCGA-78-7536-01A-01-BS1.976e5028-cc47-4c8b-a069-b8aa4761acda.svs	1	1.008063550705867
1347	LUAD	4	test	TCGA-53-A4EZ	pos	TCGA-53-A4EZ-01A-01-TSA.8947DF62-4243-4F5A-8DE0-23A725AC9124.svs	1	0.9872
1348	LUAD	4	test	TCGA-NJ-A4YG	pos	TCGA-NJ-A4YG-01A-02-TSB.DD3F8A7E-60E7-4B9A-BF12-6FACDC094E13.svs	1	0.9920343990391608
1349	LUAD	4	test	TCGA-44-6776	pos	TCGA-44-6776-01A-01-BS1.7b26c23b-edbf-4de8-8add-37544a4e74ed.svs	1	0.9828434252386004
1350	LUAD	4	val	TCGA-49-4505	neg	TCGA-49-4505-11A-01-TS1.860cdaa2-6634-454c-a536-fe5a320761ab.svs	0	0.5015
1351	LUAD	4	val	TCGA-73-4676	neg	TCGA-73-4676-11A-01-TS1.aec6cac5-42a4-46dd-99be-0bbcb6ba1fd8.svs	0	0.5015
1352	LUAD	4	val	TCGA-44-2659	neg	TCGA-44-2659-11A-01-TS1.28645c5b-403e-48be-99c7-80404c8ff613.svs	0	0.5015
1353	LUAD	4	val	TCGA-44-6144	neg	TCGA-44-6144-11A-01-TS1.ecee5c05-5844-42e9-bfe6-d97d53d9f8e3.svs	1	1.0080093708165998
1354	LUAD	4	val	TCGA-44-7659	neg	TCGA-44-7659-11A-01-TS1.fc17a07c-16aa-415b-903d-914d8183c2db.svs	1	0.9828138633414208
1355	LUAD	4	val	TCGA-49-4501	neg	TCGA-49-4501-11A-01-BS1.fcce0738-ce9f-44ef-891e-f711bc43d345.svs	0	0.5015
1356	LUAD	4	val	TCGA-50-8457	neg	TCGA-50-8457-11A-01-TS1.d2bec354-b20d-48ba-a81a-8f4b6ac7141f.svs	1	1.0080304642166344
1357	LUAD	4	val	TCGA-55-7573	neg	TCGA-55-7573-11A-01-TS1.efb9eb21-c1f8-4abf-be2e-3ecfee65c153.svs	1	1.0080210175145956
1358	LUAD	4	val	TCGA-55-6972	neg	TCGA-55-6972-11A-01-TS1.56ffd1ee-a8f0-4f9b-aaab-d625eba5ba90.svs	0	0.4939
1359	LUAD	4	test	TCGA-55-6969	neg	TCGA-55-6969-11A-01-TS1.09a0b800-a11c-4a6e-b95a-f85b573b5284.svs	0	0.4939
1360	LUAD	4	test	TCGA-44-6146	neg	TCGA-44-6146-11A-03-TS3.2CE81C91-D631-4AE1-AF75-609BE4B780CF.svs	0	0.504
1361	LUAD	4	test	TCGA-55-8511	neg	TCGA-55-8511-11A-01-TS1.c28c0917-114a-48bb-ae2b-3bb5c057660a.svs	1	1.0080795951195465
1362	LUAD	4	test	TCGA-55-6981	neg	TCGA-55-6981-11A-01-TS1.55d649ab-33f0-4e7f-b4f9-df478a6c6d5b.svs	0	0.4939
1363	LUAD	4	test	TCGA-49-AAR4	neg	TCGA-49-AAR4-11A-01-TSA.0AE44DA1-3197-4B98-9781-754855985804.svs	0	0.4957
1364	LUAD	4	test	TCGA-49-AAQV	neg	TCGA-49-AAQV-11A-01-TSA.DD8E00B5-89C3-45A0-98F3-7CCD2C99E430.svs	0	0.4957
1365	LUAD	4	test	TCGA-44-2661	neg	TCGA-44-2661-11A-01-TS1.99f72eea-cf88-4648-ab51-347919e4125e.svs	0	0.5015
1366	LUAD	4	test	TCGA-55-7728	neg	TCGA-55-7728-11A-01-TS1.f36d369e-f409-47f6-8a52-3bea5391b0c9.svs	1	0.9828427230046948
1367	LUAD	4	test	TCGA-91-6848	neg	TCGA-91-6848-11A-01-TS1.0bb06db2-7b3e-4d0a-bb3f-6c03aa315387.svs	1	0.9848182640949557
1368	LUAD	5	train	TCGA-55-A4DG	pos	TCGA-55-A4DG-01A-01-TS1.46EE5396-8010-4DF4-A997-67726F34B55F.svs	0	0.4939
1369	LUAD	5	train	TCGA-97-7938	pos	TCGA-97-7938-01A-01-TS1.b8ccb4a5-0bdc-4a7c-92ef-a41bcec791a1.svs	0	0.5015
1370	LUAD	5	train	TCGA-55-7815	pos	TCGA-55-7815-01A-01-TS1.845d117f-8f2a-469a-8792-a435f65fa63b.svs	0	0.4939
1371	LUAD	5	train	TCGA-78-7158	pos	TCGA-78-7158-01A-01-BS1.3b9b6712-5409-45b1-8f2f-1d868d09be14.svs	1	0.9848394340630008
1372	LUAD	5	train	TCGA-55-A493	pos	TCGA-55-A493-01A-01-TS1.CA814E99-8668-4FF6-B47E-FE722E30F071.svs	1	0.9872
1373	LUAD	5	train	TCGA-05-4434	pos	TCGA-05-4434-01A-01-TS1.3c35bf16-9ae7-48c3-8ed2-98ac1cacd7d8.svs	0	0.5015
1374	LUAD	5	train	TCGA-73-4675	pos	TCGA-73-4675-01A-01-BS1.9d69c4fc-6be7-46ef-897c-e5fce0597839.svs	0	0.5015
1375	LUAD	5	train	TCGA-55-8091	pos	TCGA-55-8091-01A-01-TS1.ab1bfa91-9b10-41cf-8ffb-65e3aaf650d0.svs	0	0.4939
1376	LUAD	5	train	TCGA-91-6835	pos	TCGA-91-6835-01A-01-BS1.307c5dae-e277-4d87-bbf1-1ed73e3c994b.svs	1	0.9848
1377	LUAD	5	train	TCGA-49-4490	pos	TCGA-49-4490-01A-02-BS2.161a2ff9-e4b3-41de-b961-38ceed0f0024.svs	0	0.5015
1378	LUAD	5	train	TCGA-86-8055	pos	TCGA-86-8055-01A-01-TS1.2bca74b2-c8db-4a44-bda5-264eed68c76d.svs	1	0.9828138633414208
1379	LUAD	5	train	TCGA-78-7152	pos	TCGA-78-7152-01A-01-BS1.17987afb-41a5-44ff-94e2-a282163a10be.svs	1	1.0080715767985036
1380	LUAD	5	train	TCGA-97-8172	pos	TCGA-97-8172-01A-01-TS1.1069812b-9e45-41a0-9fe3-4becfddfdc8d.svs	0	0.5015
1381	LUAD	5	train	TCGA-67-4679	pos	TCGA-67-4679-01B-01-TS1.dad8f383-a3e6-4c49-b460-c9497efc48f4.svs	0	0.5015
1382	LUAD	5	train	TCGA-44-6778	pos	TCGA-44-6778-01A-01-TS1.c2f70fc8-093c-4b9b-8907-4860bbea651f.svs	1	0.9828111126187248
1383	LUAD	5	train	TCGA-95-7562	pos	TCGA-95-7562-01A-01-TS1.1ba56ba5-ecd4-4eb1-ac49-3d8108114b72.svs	1	1.008032175689479
1384	LUAD	5	train	TCGA-78-7148	pos	TCGA-78-7148-01A-01-BS1.f9fd43a3-458f-461c-a306-d4558922b4e9.svs	1	1.0080772551160622
1385	LUAD	5	train	TCGA-44-7662	pos	TCGA-44-7662-01A-01-BS1.95c15be2-f72e-428d-9cfb-26711856dff9.svs	1	0.9828163494809689
1386	LUAD	5	train	TCGA-44-3396	neg	TCGA-44-3396-11A-01-TS1.78c02051-623c-47c8-8187-ce3a28abd715.svs	0	0.5015
1387	LUAD	5	train	TCGA-86-7954	neg	TCGA-86-7954-11A-01-TS1.f1d64206-9b2c-4b6a-8444-e55c9b67abda.svs	1	1.0080229995840893
1388	LUAD	5	train	TCGA-49-4510	neg	TCGA-49-4510-11A-01-TS1.7310b502-a637-4912-857b-3c52214ad706.svs	0	0.5015
1389	LUAD	5	train	TCGA-55-6987	neg	TCGA-55-6987-11A-01-TS1.a5c77ade-0b1a-48a4-a407-25f2bf735010.svs	0	0.4939
1390	LUAD	5	train	TCGA-55-7576	neg	TCGA-55-7576-11A-01-TS1.58ec531a-f18c-4e11-95d6-7fd37b168684.svs	1	0.9848408427339084
1391	LUAD	5	train	TCGA-55-7570	neg	TCGA-55-7570-11A-01-TS1.859acd19-8c97-47e7-a235-1452a920b877.svs	1	1.0080815747347136
1392	LUAD	5	train	TCGA-44-2661	neg	TCGA-44-2661-11A-01-TS1.99f72eea-cf88-4648-ab51-347919e4125e.svs	0	0.5015
1393	LUAD	5	train	TCGA-44-7659	neg	TCGA-44-7659-11A-01-TS1.fc17a07c-16aa-415b-903d-914d8183c2db.svs	1	0.9828138633414208
1394	LUAD	5	train	TCGA-55-1596	neg	TCGA-55-1596-11A-01-TS1.345f3b0a-22f6-42ef-86b5-1b8555b42fd1.svs	0	0.5015
1395	LUAD	5	train	TCGA-J2-8192	neg	TCGA-J2-8192-11A-01-TS1.98c498bc-b64f-4ebe-949d-0260a1ff3e40.svs	1	0.9828576850837378
1396	LUAD	5	train	TCGA-55-8616	neg	TCGA-55-8616-11A-01-TS1.9dd359b9-05d2-43e0-adea-7ef8047dbf50.svs	1	0.9828543223524209
1397	LUAD	5	train	TCGA-55-7913	neg	TCGA-55-7913-11A-01-TS1.48f0d183-f6c5-4e69-a590-cd5bdbc892f9.svs	1	1.0080399143081906
1398	LUAD	5	train	TCGA-55-7903	neg	TCGA-55-7903-11A-01-TS1.b51675db-68e0-4391-8845-60b7d9a59b5c.svs	0	0.5034
1399	LUAD	5	train	TCGA-50-8460	neg	TCGA-50-8460-11A-01-TS1.03f1d672-34fc-45ba-a77c-0ae8b9ef11a2.svs	1	1.008069970560575
1400	LUAD	5	train	TCGA-91-6835	neg	TCGA-91-6835-11A-01-TS1.7320fa25-34f9-4d59-abc3-f8317a505363.svs	1	0.98481182630416
1401	LUAD	5	train	TCGA-50-5936	neg	TCGA-50-5936-11A-01-TS1.dc9485b6-9fa9-4a76-9bee-efed42a5cbea.svs	1	0.9828157298335468
1402	LUAD	5	train	TCGA-99-8028	neg	TCGA-99-8028-11A-01-TS1.87473534-b3de-4e72-bbcc-d69fe33b25ac.svs	1	0.9828158618463524
1403	LUAD	5	train	TCGA-44-6779	neg	TCGA-44-6779-11A-01-TS1.bf370e2c-f74c-4a3d-9674-7c749d1f6559.svs	1	0.9828475609756095
1404	LUAD	5	val	TCGA-MP-A4T7	pos	TCGA-MP-A4T7-01A-01-TSA.5FF42954-1596-49E0-B739-ADCD1C58FFEA.svs	1	0.9920156309088618
1405	LUAD	5	val	TCGA-44-4112	pos	TCGA-44-4112-01A-01-TS1.836533a5-8389-4554-8f56-419bf11d8db8.svs	0	0.5015
1406	LUAD	5	val	TCGA-05-4420	pos	TCGA-05-4420-01A-01-BS1.d5af72a1-39d5-4060-93ee-aafefce8622d.svs	0	0.5015
1407	LUAD	5	val	TCGA-55-8208	pos	TCGA-55-8208-01A-01-TS1.53223698-3f49-460c-b3c7-6f4b5e492f5b.svs	0	0.4939
1408	LUAD	5	val	TCGA-75-7031	pos	TCGA-75-7031-01A-01-BS1.d8662b20-ca4b-4dc1-8c15-fe78f8ea68b8.svs	1	1.00804569356301
1409	LUAD	5	val	TCGA-78-7540	pos	TCGA-78-7540-01A-01-TS1.aa2d97a4-60a1-496f-b7c3-58b887d174ce.svs	1	1.0080716587677725
1410	LUAD	5	val	TCGA-62-8394	pos	TCGA-62-8394-01A-01-TS1.13349af3-80d7-4983-958e-6769819c5484.svs	1	0.9828501292165398
1411	LUAD	5	val	TCGA-55-6986	pos	TCGA-55-6986-01A-01-TS1.5508ea92-e4fe-4449-8d8c-b6abb4275f5a.svs	1	1.0109073080461393
1412	LUAD	5	val	TCGA-05-4415	pos	TCGA-05-4415-01A-01-BS1.5c754d4d-2888-474d-a008-3bfba54a9b3b.svs	0	0.5015
1413	LUAD	5	test	TCGA-50-8457	pos	TCGA-50-8457-01A-01-BS1.9992936e-be30-4fe8-80f2-d6b549786ca8.svs	1	1.0080499816430841
1414	LUAD	5	test	TCGA-MP-A4TD	pos	TCGA-MP-A4TD-01A-03-TS3.678DF757-79E3-4E08-883B-8524F3C7B93F.svs	1	0.9940290145559276
1415	LUAD	5	test	TCGA-75-6205	pos	TCGA-75-6205-01A-01-TS1.30141d32-1c26-41d9-8b2e-590b32cb59b6.svs	1	0.9849012335526314
1416	LUAD	5	test	TCGA-50-6592	pos	TCGA-50-6592-01A-01-BS1.144bd638-42dc-412e-bf45-8c7860137eb6.svs	1	1.0080400602409638
1417	LUAD	5	test	TCGA-44-2664	pos	TCGA-44-2664-01A-01-TS1.c7024c03-2eef-45fc-93f6-3f4319305217.svs	0	0.5015
1418	LUAD	5	test	TCGA-97-A4LX	pos	TCGA-97-A4LX-01A-01-TS1.61D371DC-CDB4-4DC7-AA8D-5071D2251B68.svs	1	0.9872
1419	LUAD	5	test	TCGA-75-6203	pos	TCGA-75-6203-01A-01-BS1.16ef47e4-eb98-40c3-98c6-2c0ca500db68.svs	1	0.9848309685534592
1420	LUAD	5	test	TCGA-75-6206	pos	TCGA-75-6206-01A-01-TS1.35324f87-d70a-4938-8384-1bade0824039.svs	1	0.9848403342070772
1421	LUAD	5	test	TCGA-73-7499	pos	TCGA-73-7499-01A-01-BS1.6bb1fb89-929d-49e3-9c2f-8741797abddc.svs	1	1.0080443170073616
1422	LUAD	5	val	TCGA-91-6847	neg	TCGA-91-6847-11A-01-TS1.bed7fd2b-0ae1-4903-8da2-437a0a827b0b.svs	1	0.984837791649611
1423	LUAD	5	val	TCGA-44-6145	neg	TCGA-44-6145-11A-01-TS1.1ce37c11-0439-4903-be45-68cd55baf942.svs	1	1.0080217675108143
1424	LUAD	5	val	TCGA-55-6975	neg	TCGA-55-6975-11A-01-TS1.9bd5efc7-f279-4150-a410-19fb057f9df8.svs	0	0.4939
1425	LUAD	5	val	TCGA-55-8615	neg	TCGA-55-8615-11A-01-TS1.0adda36d-9ed7-4a75-87a6-f91a712fe61c.svs	1	0.9828445270025372
1426	LUAD	5	val	TCGA-62-8394	neg	TCGA-62-8394-11A-01-TS1.58ff7213-0883-4d88-bf5a-1c63df03c305.svs	1	0.9828
1427	LUAD	5	val	TCGA-55-8508	neg	TCGA-55-8508-11A-01-TS1.0254859a-e75d-414c-b6fe-4085097983bc.svs	1	0.9828
1428	LUAD	5	val	TCGA-38-4629	neg	TCGA-38-4629-11A-01-BS1.5e8dbc1c-f126-4b60-9980-05847ec36fce.svs	0	0.5015
1429	LUAD	5	val	TCGA-44-7660	neg	TCGA-44-7660-11A-01-TS1.ad09f3a7-cca1-435d-8f25-aa1633903ed8.svs	1	0.9828305521014674
1430	LUAD	5	val	TCGA-55-7726	neg	TCGA-55-7726-11A-01-TS1.e55bcf9f-bc93-4a0c-bdae-e770414bb32e.svs	1	0.9828308319738988
1431	LUAD	5	test	TCGA-44-3917	neg	TCGA-44-3917-11A-01-TS1.00b8ad90-0c01-4613-8347-7e476263fdfe.svs	0	0.5015
1432	LUAD	5	test	TCGA-44-6144	neg	TCGA-44-6144-11A-01-TS1.ecee5c05-5844-42e9-bfe6-d97d53d9f8e3.svs	1	1.0080093708165998
1433	LUAD	5	test	TCGA-55-8512	neg	TCGA-55-8512-11A-01-TS1.2b5d1fd4-154b-41f9-ae81-fc54b7fb567c.svs	1	1.0080387599840173
1434	LUAD	5	test	TCGA-86-7711	neg	TCGA-86-7711-11A-01-TS1.5694dfcc-cff9-4a06-99d8-e177606efc7e.svs	1	0.9828343188378804
1435	LUAD	5	test	TCGA-50-5935	neg	TCGA-50-5935-11A-01-TS1.9fb388f3-a44e-4653-8dea-2f70b2811561.svs	1	0.982826490566038
1436	LUAD	5	test	TCGA-J2-8194	neg	TCGA-J2-8194-11A-01-TS1.e0e2e89d-e253-43d2-96fb-beb7a58c5037.svs	1	0.9828282284007352
1437	LUAD	5	test	TCGA-44-2659	neg	TCGA-44-2659-11A-01-TS1.28645c5b-403e-48be-99c7-80404c8ff613.svs	0	0.5015
1438	LUAD	5	test	TCGA-49-AARR	neg	TCGA-49-AARR-11A-01-TS1.FADF8A81-6FD1-493D-828C-B7B9BBF0C145.svs	0	0.5034
1439	LUAD	5	test	TCGA-44-6776	neg	TCGA-44-6776-11A-01-TS1.699a84f4-0579-43e3-b3cd-434e6fd27071.svs	1	0.9828404244817373
1440	LIHC	1	train	TCGA-G3-A7M6	pos	TCGA-G3-A7M6-01A-01-TSA.46C1F31D-215C-41BB-B5AF-0A7C62448CE2.svs	1	1.0100562444312444
1441	LIHC	1	train	TCGA-BC-A69H	pos	TCGA-BC-A69H-01A-01-TS1.B825D553-8107-47C4-9498-CC1D14F9CA72.svs	1	0.9860333965587318
1442	LIHC	1	train	TCGA-DD-A4NK	pos	TCGA-DD-A4NK-01A-01-TS1.AE37FD29-00FE-40AB-9495-17E011DF6DF3.svs	1	0.9920417664342068
1443	LIHC	1	train	TCGA-EP-A2KA	pos	TCGA-EP-A2KA-01A-01-TSA.373BC865-4BBB-48D2-9391-0C13E3DF32AE.svs	1	0.9872156103731816
1444	LIHC	1	train	TCGA-DD-AACQ	pos	TCGA-DD-AACQ-01A-01-TS1.F4DAA055-06E6-42D8-AA19-BCB233814977.svs	1	1.010855334094285
1445	LIHC	1	train	TCGA-2Y-A9GT	pos	TCGA-2Y-A9GT-01A-01-TS1.BFE1248B-BB25-4828-AE6E-A4973F4A116C.svs	1	1.0108190295697574
1446	LIHC	1	train	TCGA-ZS-A9CE	pos	TCGA-ZS-A9CE-01A-01-TS1.819EDFAA-4944-41F7-9811-10F384B1059F.svs	1	1.0108717635257611
1447	LIHC	1	train	TCGA-G3-A3CI	pos	TCGA-G3-A3CI-01A-01-TSA.C76D3972-3218-4550-B8DB-A6643E8EA52F.svs	1	0.9872
1448	LIHC	1	train	TCGA-2Y-A9GU	pos	TCGA-2Y-A9GU-01A-01-TS1.7018CCF5-3126-497F-81DF-C5C0FDC86F05.svs	1	1.0108682743532091
1449	LIHC	1	train	TCGA-MI-A75H	pos	TCGA-MI-A75H-01A-01-TS1.0CCAF184-5D4E-4411-A071-F356F92FC0A9.svs	1	0.9872172081996929
1450	LIHC	1	train	TCGA-2V-A95S	pos	TCGA-2V-A95S-01A-01-TS1.88A3BD39-B510-464C-861A-31D32EA198A8.svs	1	1.010032639607032
1451	LIHC	1	train	TCGA-DD-A115	pos	TCGA-DD-A115-01A-01-BS1.0839a9e5-5b00-4722-9b9a-04ea65382018.svs	1	0.9940516719933088
1452	LIHC	1	train	TCGA-5R-AAAM	pos	TCGA-5R-AAAM-01A-01-TS1.13E28797-EA17-4400-9FBE-7509DF2BFE80.svs	1	1.01083599733686
1453	LIHC	1	train	TCGA-DD-A4NP	pos	TCGA-DD-A4NP-01A-01-TS1.2B827AA9-5DA5-4111-B561-F496543A3215.svs	1	0.9872
1454	LIHC	1	train	TCGA-ES-A2HS	pos	TCGA-ES-A2HS-01A-01-TSA.13D18AFF-8D37-4CAF-B640-36FD28C7DE78.svs	1	0.9872
1455	LIHC	1	train	TCGA-DD-A4NJ	pos	TCGA-DD-A4NJ-01A-01-TS1.17D5CD55-9727-4088-A6CC-8F8726F6C98F.svs	1	0.9872189816951238
1456	LIHC	1	train	TCGA-ED-A7PX	pos	TCGA-ED-A7PX-01A-05-TS5.D9AD57AB-E441-4A5A-9E72-9C4B70E2E651.svs	1	1.0100200779262083
1457	LIHC	1	train	TCGA-DD-A114	pos	TCGA-DD-A114-01A-01-BSA.16151e9f-e94d-48ca-9f84-f64a06f02692.svs	1	0.9940439996755436
1458	LIHC	1	train	TCGA-DD-A4NK	neg	TCGA-DD-A4NK-11A-01-TS1.75FBA1FE-46B7-489C-BD60-87294E742977.svs	0	0.4927
1459	LIHC	1	train	TCGA-FV-A3I1	neg	TCGA-FV-A3I1-11A-01-TS1.53AE8FAE-76C8-4DF8-A7A4-D2D7341AD540.svs	0	0.494
1460	LIHC	1	train	TCGA-DD-A39X	neg	TCGA-DD-A39X-11A-01-TS1.E8579A62-FAF0-4483-B94D-E11B0C8608E6.svs	0	0.4991
1461	LIHC	1	train	TCGA-DD-A4NV	neg	TCGA-DD-A4NV-11A-01-TS1.2F5A3C28-577E-4BE6-ADA2-A15B04EEB353.svs	0	0.4927
1462	LIHC	1	train	TCGA-DD-A4NP	neg	TCGA-DD-A4NP-11A-01-TS1.E5005BFF-F04C-4D8B-8A8D-36320A5F9B54.svs	0	0.4927
1463	LIHC	1	train	TCGA-FV-A495	neg	TCGA-FV-A495-11A-01-TS1.EE12F911-AF5F-4FF5-8B38-772096C2CD38.svs	0	0.4991
1464	LIHC	1	train	TCGA-DD-A3A8	neg	TCGA-DD-A3A8-11A-01-TS1.BAF87ED8-D96C-481A-9D30-0A20A8B60803.svs	0	0.4991
1465	LIHC	1	train	TCGA-DD-A4NO	neg	TCGA-DD-A4NO-11A-01-TS1.A3C965AE-30BA-49EF-A4BC-FD8C86570888.svs	0	0.4927
1466	LIHC	1	train	TCGA-DD-A1EF	neg	TCGA-DD-A1EF-11A-01-TSA.f665409b-9947-406a-814e-c780a737e1e6.svs	0	0.4957
1467	LIHC	1	train	TCGA-DD-A3A0	neg	TCGA-DD-A3A0-11A-01-TS1.3FABF51C-C291-45B9-9441-26BA5F18B304.svs	0	0.4991
1468	LIHC	1	train	TCGA-FV-A23B	neg	TCGA-FV-A23B-11A-01-TS1.B1103028-122A-485A-B65B-25285DBCA8E5.svs	0	0.4947
1469	LIHC	1	train	TCGA-BC-A10T	neg	TCGA-BC-A10T-11A-01-TS1.18d0f54b-8d7e-4c94-984b-30c6fe588133.svs	0	0.4965
1470	LIHC	1	train	TCGA-LG-A6GG	neg	TCGA-LG-A6GG-11A-01-TSA.14720138-2FEC-4C04-B11F-155C4398D1F3.svs	0	0.504
1471	LIHC	1	train	TCGA-DD-A1EC	neg	TCGA-DD-A1EC-11A-01-TSA.6b3a2e2d-dee8-40c6-b4ab-a782e177dfe7.svs	0	0.4957
1472	LIHC	1	train	TCGA-DD-A114	neg	TCGA-DD-A114-11A-01-TS1.8fce413e-bd5d-487b-a3bd-9230a6f5348b.svs	0	0.4965
1473	LIHC	1	train	TCGA-FV-A4ZP	neg	TCGA-FV-A4ZP-11A-01-TS1.75083F14-1441-4C93-AC02-5EEAA4DE0C18.svs	0	0.4957
1474	LIHC	1	train	TCGA-DD-A1EI	neg	TCGA-DD-A1EI-11A-01-TSA.a87e9d5c-c643-4cb6-be09-1dcf58b27a60.svs	0	0.4957
1475	LIHC	1	train	TCGA-BD-A3EP	neg	TCGA-BD-A3EP-11A-01-TSA.DE5ED1EC-9773-43F6-82CD-AFBAD634C52A.svs	0	0.4957
1476	LIHC	1	val	TCGA-BC-A216	pos	TCGA-BC-A216-01A-01-TSA.3245ca90-38d8-4e52-a93c-c850781e3536.svs	1	0.9860500609260762
1477	LIHC	1	val	TCGA-DD-AACH	pos	TCGA-DD-AACH-01A-01-TS1.6E7BE422-680A-48CF-9ECE-0B72B2DDEB7C.svs	1	1.01
1478	LIHC	1	val	TCGA-BD-A2L6	pos	TCGA-BD-A2L6-01A-01-TSA.222D70FA-A3E1-46C6-8C6E-B6CE5FB45F57.svs	1	0.9872
1479	LIHC	1	val	TCGA-2Y-A9GZ	pos	TCGA-2Y-A9GZ-01A-01-TS1.564EC795-8F1B-4F18-80AA-1F764C821907.svs	1	1.0100705701509225
1480	LIHC	1	val	TCGA-DD-A3A6	pos	TCGA-DD-A3A6-01A-01-TS1.617435DE-4B82-4206-AC4F-9695F3ECE9E4.svs	1	0.992037758449003
1481	LIHC	1	val	TCGA-ED-A7PY	pos	TCGA-ED-A7PY-01A-01-TSA.4B42971A-A109-4C19-AA70-AC2DB0BA2936.svs	1	1.0108664183584768
1482	LIHC	1	val	TCGA-2Y-A9H2	pos	TCGA-2Y-A9H2-01A-01-TS1.04D9436A-1274-4961-ACD8-BF0C0E4EF3E6.svs	1	1.0100083388375165
1483	LIHC	1	val	TCGA-ED-A5KG	pos	TCGA-ED-A5KG-01A-01-TSA.01174EE3-DED8-4F7B-AB3E-11806D391579.svs	1	0.9940548301118538
1484	LIHC	1	val	TCGA-FV-A3R3	pos	TCGA-FV-A3R3-01A-01-TS1.894CC7C2-4881-4B0A-BD3B-EF5866DD11D2.svs	1	0.9920362034992082
1485	LIHC	1	test	TCGA-ED-A4XI	pos	TCGA-ED-A4XI-01A-01-TSA.B8C7C348-C7F0-4957-BD85-B4EAE2B9DD81.svs	1	0.9860154836683418
1486	LIHC	1	test	TCGA-NI-A4U2	pos	TCGA-NI-A4U2-01A-01-TS1.405C6DE0-E40F-45BD-B25C-419EA4596780.svs	1	0.9824305738827336
1487	LIHC	1	test	TCGA-DD-A4NB	pos	TCGA-DD-A4NB-01A-01-TS1.D7195FFB-1981-4337-BC94-EE70FC6FC67B.svs	1	0.9920350080424007
1488	LIHC	1	test	TCGA-2Y-A9H6	pos	TCGA-2Y-A9H6-01A-01-TS1.DB35D8E4-81C0-485E-B9F2-B2383B613FE1.svs	1	1.0100430495567176
1489	LIHC	1	test	TCGA-DD-AACP	pos	TCGA-DD-AACP-01A-01-TS1.C1798B12-E158-4552-9B5F-EAAB2778D76C.svs	1	1.0109628419382801
1490	LIHC	1	test	TCGA-K7-A6G5	pos	TCGA-K7-A6G5-01A-01-TS1.E3FF0B29-4DF9-4951-A1E8-46C948522C63.svs	1	0.9920509530278572
1491	LIHC	1	test	TCGA-2Y-A9HA	pos	TCGA-2Y-A9HA-01A-01-TS1.A9F7A6F0-6286-4B08-AA12-A3D959EB54C0.svs	1	1.010814924991141
1492	LIHC	1	test	TCGA-ZS-A9CD	pos	TCGA-ZS-A9CD-01A-01-TS1.7147A689-BCDB-404A-99EA-A0E900E24C5B.svs	1	1.0108161952574235
1493	LIHC	1	test	TCGA-UB-AA0U	pos	TCGA-UB-AA0U-01A-01-TSA.36C19145-D6E8-44D2-A575-94FAC7066789.svs	1	1.0108555266708992
1494	LIHC	1	val	TCGA-DD-A4NG	neg	TCGA-DD-A4NG-11A-01-TS1.4EEC75EC-4695-482C-8A62-8A047B257AFF.svs	0	0.4927
1495	LIHC	1	val	TCGA-FV-A496	neg	TCGA-FV-A496-11A-01-TS1.0F06C626-8BDC-46D8-B6DC-E17605BC1B17.svs	0	0.4957
1496	LIHC	1	val	TCGA-DD-A118	neg	TCGA-DD-A118-11A-01-TS1.631ac2ee-22b2-4bae-b40e-32ad82d19758.svs	0	0.4965
1497	LIHC	1	val	TCGA-DD-A4NQ	neg	TCGA-DD-A4NQ-11A-01-TS1.063E3BB0-B89B-4B1B-A990-DFC74D1095E3.svs	0	0.4927
1498	LIHC	1	val	TCGA-DD-A3A4	neg	TCGA-DD-A3A4-11A-01-TSA.DA5246F5-24B2-4E7C-8136-D88BF848737C.svs	0	0.4991
1499	LIHC	1	val	TCGA-DD-A4NB	neg	TCGA-DD-A4NB-11A-01-TS1.763DACCD-858A-4307-A8C6-4691370A7D5D.svs	0	0.504
1500	LIHC	1	val	TCGA-DD-A4NH	neg	TCGA-DD-A4NH-11A-01-TS1.B7FECF97-F42F-42E2-A993-BF8FF32DF6C4.svs	0	0.4927
1501	LIHC	1	val	TCGA-DD-A3A7	neg	TCGA-DD-A3A7-11A-01-TS1.85828F1E-D3A7-4D44-B5B0-42E686906A51.svs	0	0.4991
1502	LIHC	1	val	TCGA-DD-A11C	neg	TCGA-DD-A11C-11A-01-TSA.c8fbc9d2-e344-4efd-91b6-bfa81cd5efee.svs	0	0.4965
1503	LIHC	1	test	TCGA-DD-A4NI	neg	TCGA-DD-A4NI-11A-01-TS1.7BF71F4F-1D63-4B9A-9584-8317C3F3D2B9.svs	0	0.4927
1504	LIHC	1	test	TCGA-BC-A10R	neg	TCGA-BC-A10R-11A-01-TS1.f5202ad9-cd74-4ec2-8330-0cba1af5258e.svs	0	0.4965
1505	LIHC	1	test	TCGA-BC-A10X	neg	TCGA-BC-A10X-11A-01-TS1.a10e3fb3-3138-4be4-88c8-8c9caf6e93df.svs	0	0.4965
1506	LIHC	1	test	TCGA-DD-A4NS	neg	TCGA-DD-A4NS-11A-01-TS1.E249C55A-92A0-4945-A983-99ADFBCA46AF.svs	0	0.4927
1507	LIHC	1	test	TCGA-DD-A4NA	neg	TCGA-DD-A4NA-11A-01-TS1.D7F71C17-43BA-4E0A-B959-5EAD0EB92C95.svs	0	0.504
1508	LIHC	1	test	TCGA-DD-A39W	neg	TCGA-DD-A39W-11A-01-TS1.6E800183-4E67-4FBF-A07A-C1973DC5A18F.svs	0	0.4991
1509	LIHC	1	test	TCGA-DD-A4NL	neg	TCGA-DD-A4NL-11A-01-TS1.E410DB23-ED45-41ED-ABB5-084DD0095612.svs	0	0.4927
1510	LIHC	1	test	TCGA-BC-A10S	neg	TCGA-BC-A10S-11A-01-TS1.cc99664f-dafc-4710-9a3a-4f812e0a0be3.svs	0	0.4965
1511	LIHC	1	test	TCGA-DD-A4ND	neg	TCGA-DD-A4ND-11A-01-TS1.9F5F3A0E-8132-4BB0-BC33-086C360697FF.svs	0	0.504
1512	LIHC	2	train	TCGA-BC-A10U	pos	TCGA-BC-A10U-01A-01-TSA.eef9c91e-d026-4e78-ac1e-46e1e157fcfc.svs	1	0.9940144174982594
1513	LIHC	2	train	TCGA-O8-A75V	pos	TCGA-O8-A75V-01A-01-TSA.364312E1-B1E2-46D5-9AFC-86FC70C4CBEF.svs	1	0.986026987081235
1514	LIHC	2	train	TCGA-DD-AADP	pos	TCGA-DD-AADP-01A-01-TS1.D5894AA9-4BD8-4CAF-9301-C090FFBEF499.svs	1	1.0109091305912057
1515	LIHC	2	train	TCGA-BD-A3EP	pos	TCGA-BD-A3EP-01A-01-TSA.FFD96529-3000-4E1B-8162-B3CA896A6E5B.svs	1	0.9920285105124044
1516	LIHC	2	train	TCGA-DD-AAVR	pos	TCGA-DD-AAVR-01A-01-TS1.5B5C87EE-8C96-4CAB-8030-BE901DD4680C.svs	1	1.0108729461208914
1517	LIHC	2	train	TCGA-CC-A7II	pos	TCGA-CC-A7II-01A-01-TSA.CA4B2F28-7D49-4D40-91CB-BA75D58973BF.svs	1	1.0100393731482924
1518	LIHC	2	train	TCGA-DD-AAE6	pos	TCGA-DD-AAE6-01A-01-TS1.EFF126E1-2E80-4620-8634-0A0665D77207.svs	1	1.01
1519	LIHC	2	train	TCGA-WX-AA47	pos	TCGA-WX-AA47-01A-01-TS1.FC4FC9F0-2663-4D31-A1BA-0B1CBEF0CA0D.svs	1	1.0100529868494683
1520	LIHC	2	train	TCGA-DD-AAD2	pos	TCGA-DD-AAD2-01A-01-TS1.15DC4537-4E3C-4220-A079-6C87B1486F2B.svs	1	1.0108907615659253
1521	LIHC	2	train	TCGA-BC-A10Q	pos	TCGA-BC-A10Q-01A-01-TS1.bb6e455c-3aea-4ffb-9615-2fd9f879832f.svs	1	0.9940532075396324
1522	LIHC	2	train	TCGA-XR-A8TC	pos	TCGA-XR-A8TC-01A-01-TS1.C6DCF1A0-1576-4A56-A589-978766F48A24.svs	1	1.010059881422925
1523	LIHC	2	train	TCGA-EP-A2KC	pos	TCGA-EP-A2KC-01A-01-TSA.F85E5978-9FA0-4783-8AF2-D3108A6D2081.svs	1	0.9920220157424394
1524	LIHC	2	train	TCGA-ZS-A9CE	pos	TCGA-ZS-A9CE-01A-01-TS1.819EDFAA-4944-41F7-9811-10F384B1059F.svs	1	1.0108717635257611
1525	LIHC	2	train	TCGA-BC-A112	pos	TCGA-BC-A112-01A-01-TS1.dd7d25ad-6667-4020-b5c5-047a7903a51c.svs	1	0.994039356984479
1526	LIHC	2	train	TCGA-ZP-A9CY	pos	TCGA-ZP-A9CY-01A-01-TS1.4A7A546C-0DBF-494E-A108-76C633A2BA87.svs	1	1.01
1527	LIHC	2	train	TCGA-FV-A495	pos	TCGA-FV-A495-01A-01-TS1.5D255A5F-D2BD-4E7C-8472-7C05126973C1.svs	1	0.9920558534974556
1528	LIHC	2	train	TCGA-DD-AADB	pos	TCGA-DD-AADB-01A-01-TS1.B4FC4487-6BED-489C-9B52-4E998B746614.svs	1	1.010905848068324
1529	LIHC	2	train	TCGA-DD-A4NG	pos	TCGA-DD-A4NG-01A-01-TS1.C47E1122-C79D-4BD6-B2B6-CB0617C2B51B.svs	1	0.9872634121274408
1530	LIHC	2	train	TCGA-DD-A3A3	neg	TCGA-DD-A3A3-11A-01-TS1.2C007308-0CC7-48D8-B582-C9A68F5B0321.svs	0	0.4991
1531	LIHC	2	train	TCGA-DD-A1E9	neg	TCGA-DD-A1E9-11A-01-TSA.fcc3e0b9-359d-4455-91e9-954e58f28b4e.svs	0	0.4957
1532	LIHC	2	train	TCGA-DD-A114	neg	TCGA-DD-A114-11A-01-TS1.8fce413e-bd5d-487b-a3bd-9230a6f5348b.svs	0	0.4965
1533	LIHC	2	train	TCGA-DD-A4NK	neg	TCGA-DD-A4NK-11A-01-TS1.75FBA1FE-46B7-489C-BD60-87294E742977.svs	0	0.4927
1534	LIHC	2	train	TCGA-DD-A4NL	neg	TCGA-DD-A4NL-11A-01-TS1.E410DB23-ED45-41ED-ABB5-084DD0095612.svs	0	0.4927
1535	LIHC	2	train	TCGA-BC-A216	neg	TCGA-BC-A216-11A-01-TSA.4a81c1fe-c566-4a53-86eb-697d4c085815.svs	0	0.4965
1536	LIHC	2	train	TCGA-DD-A4NA	neg	TCGA-DD-A4NA-11A-01-TS1.D7F71C17-43BA-4E0A-B959-5EAD0EB92C95.svs	0	0.504
1537	LIHC	2	train	TCGA-DD-A11B	neg	TCGA-DD-A11B-11A-01-TSA.c795fc59-9efa-439c-8a41-fa26dfc50163.svs	0	0.4965
1538	LIHC	2	train	TCGA-EP-A26S	neg	TCGA-EP-A26S-11A-01-TSA.A3E3C6E7-764E-4735-8DFA-4B120742A6A9.svs	0	0.4957
1539	LIHC	2	train	TCGA-DD-A1EL	neg	TCGA-DD-A1EL-11A-01-TSA.6911c6d5-28f7-4d83-b77b-bdcab5fadd3d.svs	0	0.4957
1540	LIHC	2	train	TCGA-DD-A39X	neg	TCGA-DD-A39X-11A-01-TS1.E8579A62-FAF0-4483-B94D-E11B0C8608E6.svs	0	0.4991
1541	LIHC	2	train	TCGA-DD-A4NN	neg	TCGA-DD-A4NN-11A-01-TSA.BA8E4EC8-F3F0-41FA-B70F-4E6584116A3B.svs	0	0.4927
1542	LIHC	2	train	TCGA-G3-A25W	neg	TCGA-G3-A25W-11A-01-TSA.C785E8C3-139F-433E-A53E-2C21A4D17069.svs	0	0.4947
1543	LIHC	2	train	TCGA-DD-A39Z	neg	TCGA-DD-A39Z-11A-02-TS2.237ABA64-5148-4D39-A977-09C07FC55108.svs	0	0.4991
1544	LIHC	2	train	TCGA-DD-A4NR	neg	TCGA-DD-A4NR-11A-01-TS1.E12D1400-AADA-4BFF-9C22-0C5AAA622D84.svs	0	0.4927
1545	LIHC	2	train	TCGA-BC-A10Q	neg	TCGA-BC-A10Q-11A-01-TS1.e84c8c07-e86d-406d-bf9d-96dde32b6ec7.svs	0	0.4965
1546	LIHC	2	train	TCGA-BD-A3EP	neg	TCGA-BD-A3EP-11A-01-TSA.DE5ED1EC-9773-43F6-82CD-AFBAD634C52A.svs	0	0.4957
1547	LIHC	2	train	TCGA-BC-A10T	neg	TCGA-BC-A10T-11A-01-TS1.18d0f54b-8d7e-4c94-984b-30c6fe588133.svs	0	0.4965
1548	LIHC	2	val	TCGA-ES-A2HS	pos	TCGA-ES-A2HS-01A-01-TSA.13D18AFF-8D37-4CAF-B640-36FD28C7DE78.svs	1	0.9872
1549	LIHC	2	val	TCGA-YA-A8S7	pos	TCGA-YA-A8S7-01A-01-TS1.ADCFFD85-4F92-4A70-B9B9-B02D840F05A7.svs	1	1.0108753852313788
1550	LIHC	2	val	TCGA-DD-A3A5	pos	TCGA-DD-A3A5-01A-01-TS1.DC714E73-41A8-4844-BEE1-37A2954E2016.svs	1	0.9920255995937388
1551	LIHC	2	val	TCGA-DD-A3A9	pos	TCGA-DD-A3A9-01A-01-TS1.D21278C9-8AE4-4187-AEA4-9A36E4AB7E91.svs	1	0.9920657844945472
1552	LIHC	2	val	TCGA-UB-AA0U	pos	TCGA-UB-AA0U-01A-01-TSA.36C19145-D6E8-44D2-A575-94FAC7066789.svs	1	1.0108555266708992
1553	LIHC	2	val	TCGA-2Y-A9GU	pos	TCGA-2Y-A9GU-01A-01-TS1.7018CCF5-3126-497F-81DF-C5C0FDC86F05.svs	1	1.0108682743532091
1554	LIHC	2	val	TCGA-DD-AAVZ	pos	TCGA-DD-AAVZ-01A-01-TS1.8CE66E07-1420-41F5-AB16-55352051AA16.svs	1	1.0108158578421118
1555	LIHC	2	val	TCGA-2Y-A9H8	pos	TCGA-2Y-A9H8-01A-01-TS1.79F88944-02A5-4695-A5C5-9AA5D68DB365.svs	1	1.010014190176464
1556	LIHC	2	val	TCGA-DD-A3A4	pos	TCGA-DD-A3A4-01A-01-TSA.43C0E21D-3B3E-4126-B3DF-CC52EF9A1301.svs	1	0.992083332251952
1557	LIHC	2	test	TCGA-K7-A5RF	pos	TCGA-K7-A5RF-01A-01-TSA.3F11A036-324D-482C-B9B1-F1017A1D3072.svs	1	0.9920151756210988
1558	LIHC	2	test	TCGA-WQ-AB4B	pos	TCGA-WQ-AB4B-01A-01-TS1.6A53BDE2-A140-41C6-8E65-F14C59B33453.svs	1	1.010038327261688
1559	LIHC	2	test	TCGA-BC-A10S	pos	TCGA-BC-A10S-01A-02-BSB.06274ba6-8f2c-4a08-afe5-bf84df910e2e.svs	1	0.9940697281011732
1560	LIHC	2	test	TCGA-DD-AADV	pos	TCGA-DD-AADV-01A-01-TS1.4E1B3D63-FB32-4DEC-8D52-3C9117ADDAF4.svs	1	1.0108998706583645
1561	LIHC	2	test	TCGA-DD-AACW	pos	TCGA-DD-AACW-01A-01-TS1.FBF9CC64-0DC0-4D86-909E-0951E4BEC1BE.svs	1	1.0108190295697574
1562	LIHC	2	test	TCGA-DD-A4NI	pos	TCGA-DD-A4NI-01A-01-TS1.6F4822FF-B2BE-4EB7-B518-72CDDCA89971.svs	1	0.9872134320235116
1563	LIHC	2	test	TCGA-K7-AAU7	pos	TCGA-K7-AAU7-01A-01-TSA.0F40EC1D-0E8E-44F3-841E-E79D7C6CEEEE.svs	1	1.01003208386277
1564	LIHC	2	test	TCGA-G3-A25S	pos	TCGA-G3-A25S-01A-01-TSA.F06057F6-F531-49E2-BA31-ADAC89525CFC.svs	1	0.9920808754167336
1565	LIHC	2	test	TCGA-ZP-A9D0	pos	TCGA-ZP-A9D0-01A-01-TS1.B64F94F7-D2EE-4B55-B292-EDBEB1F78D26.svs	1	1.01
1566	LIHC	2	val	TCGA-DD-A3A4	neg	TCGA-DD-A3A4-11A-01-TSA.DA5246F5-24B2-4E7C-8136-D88BF848737C.svs	0	0.4991
1567	LIHC	2	val	TCGA-ES-A2HS	neg	TCGA-ES-A2HS-11A-01-TSA.0F0A1F59-FF9D-43D8-9DBE-FEE01197806A.svs	0	0.4957
1568	LIHC	2	val	TCGA-DD-A3A2	neg	TCGA-DD-A3A2-11A-01-TS1.B5A50812-E525-4410-ADB1-61E884B093EC.svs	0	0.4991
1569	LIHC	2	val	TCGA-ES-A2HT	neg	TCGA-ES-A2HT-11A-01-TSA.798C5C72-3162-4763-BDCB-D6662BE615E2.svs	0	0.4957
1570	LIHC	2	val	TCGA-BC-A110	neg	TCGA-BC-A110-11A-01-TS1.08bd00bd-2b69-448f-80e9-fa0bae6b37ca.svs	0	0.4965
1571	LIHC	2	val	TCGA-DD-A4NH	neg	TCGA-DD-A4NH-11A-01-TS1.B7FECF97-F42F-42E2-A993-BF8FF32DF6C4.svs	0	0.4927
1572	LIHC	2	val	TCGA-FV-A4ZP	neg	TCGA-FV-A4ZP-11A-01-TS1.75083F14-1441-4C93-AC02-5EEAA4DE0C18.svs	0	0.4957
1573	LIHC	2	val	TCGA-DD-A4NI	neg	TCGA-DD-A4NI-11A-01-TS1.7BF71F4F-1D63-4B9A-9584-8317C3F3D2B9.svs	0	0.4927
1574	LIHC	2	val	TCGA-DD-A119	neg	TCGA-DD-A119-11A-01-TSA.2d09dff9-be79-4ca8-b119-807b1742a179.svs	0	0.4965
1575	LIHC	2	test	TCGA-G3-A3CH	neg	TCGA-G3-A3CH-11A-01-TSA.CD0068FC-D624-483B-BF49-6C79B1FA1A68.svs	0	0.4991
1576	LIHC	2	test	TCGA-DD-A1ED	neg	TCGA-DD-A1ED-11A-01-TSA.1174ca9d-e090-44f2-8144-c6662aa113c0.svs	0	0.4957
1577	LIHC	2	test	TCGA-DD-A4NO	neg	TCGA-DD-A4NO-11A-01-TS1.A3C965AE-30BA-49EF-A4BC-FD8C86570888.svs	0	0.4927
1578	LIHC	2	test	TCGA-DD-A11C	neg	TCGA-DD-A11C-11A-01-TSA.c8fbc9d2-e344-4efd-91b6-bfa81cd5efee.svs	0	0.4965
1579	LIHC	2	test	TCGA-DD-A3A1	neg	TCGA-DD-A3A1-11A-01-TS1.40CA02B0-CBF2-40A0-9265-6765685B5818.svs	0	0.4991
1580	LIHC	2	test	TCGA-DD-A1EH	neg	TCGA-DD-A1EH-11A-01-TSA.de8f9703-b70c-4c31-8f04-f8a2246737b9.svs	0	0.4957
1581	LIHC	2	test	TCGA-BC-A10S	neg	TCGA-BC-A10S-11A-01-TS1.cc99664f-dafc-4710-9a3a-4f812e0a0be3.svs	0	0.4965
1582	LIHC	2	test	TCGA-DD-A1EE	neg	TCGA-DD-A1EE-11A-01-TSA.bbf9b80b-e057-47b5-b54f-c6cbebe76221.svs	0	0.4957
1583	LIHC	2	test	TCGA-BC-A10Y	neg	TCGA-BC-A10Y-11A-01-TS1.81c40b2f-1516-4800-b865-d30fc84d11f0.svs	0	0.4965
1584	LIHC	3	train	TCGA-BC-A10R	pos	TCGA-BC-A10R-01A-01-TS1.04d01a32-cbc3-401a-9381-b65c75e90355.svs	1	0.9940608199962276
1585	LIHC	3	train	TCGA-DD-AADB	pos	TCGA-DD-AADB-01A-01-TS1.B4FC4487-6BED-489C-9B52-4E998B746614.svs	1	1.010905848068324
1586	LIHC	3	train	TCGA-DD-AAD3	pos	TCGA-DD-AAD3-01A-01-TS1.92B215D1-91E3-4EF0-BFED-0E65457935E1.svs	1	1.0108997606268306
1587	LIHC	3	train	TCGA-BC-A3KG	pos	TCGA-BC-A3KG-01A-01-TS1.C61DD820-9673-4DE8-9952-4433DAE17450.svs	1	0.9872292278540976
1588	LIHC	3	train	TCGA-BC-A10Q	pos	TCGA-BC-A10Q-01A-01-TS1.bb6e455c-3aea-4ffb-9615-2fd9f879832f.svs	1	0.9940532075396324
1589	LIHC	3	train	TCGA-DD-AACP	pos	TCGA-DD-AACP-01A-01-TS1.C1798B12-E158-4552-9B5F-EAAB2778D76C.svs	1	1.0109628419382801
1590	LIHC	3	train	TCGA-BW-A5NQ	pos	TCGA-BW-A5NQ-01A-01-TS1.F1F10BDF-DB84-4FE6-9071-574F86FC4EDA.svs	1	0.9872
1591	LIHC	3	train	TCGA-DD-A118	pos	TCGA-DD-A118-01A-01-TSA.132d816c-a067-4931-a878-4828510ba46b.svs	1	0.9940218251207178
1592	LIHC	3	train	TCGA-DD-AACN	pos	TCGA-DD-AACN-01A-01-TS1.0A5E846F-E723-4496-8ECC-C7CBE4DD58DC.svs	1	1.0108630417408455
1593	LIHC	3	train	TCGA-DD-AADI	pos	TCGA-DD-AADI-01A-01-TS1.1D634EEE-DDA5-47E0-93C4-3C5B7BE4BEE2.svs	1	1.01096688532602
1594	LIHC	3	train	TCGA-DD-AACG	pos	TCGA-DD-AACG-01A-01-TSA.5838C953-3E20-444A-A748-61C40B259432.svs	1	1.0108290036742469
1595	LIHC	3	train	TCGA-CC-A7IE	pos	TCGA-CC-A7IE-01A-02-TSB.520AA9C5-F615-4D16-A623-8BE691DFF1D0.svs	1	1.0100831321334505
1596	LIHC	3	train	TCGA-CC-5259	pos	TCGA-CC-5259-01A-03-TS3.3946DA17-06EC-45F2-816A-63486F0A3E54.svs	0	0.4939
1597	LIHC	3	train	TCGA-PD-A5DF	pos	TCGA-PD-A5DF-01A-01-TS1.7C34D013-2F47-444A-87DD-94E7FF053CD0.svs	1	0.9940086503985796
1598	LIHC	3	train	TCGA-DD-A3A4	pos	TCGA-DD-A3A4-01A-01-TSA.43C0E21D-3B3E-4126-B3DF-CC52EF9A1301.svs	1	0.992083332251952
1599	LIHC	3	train	TCGA-DD-AAE0	pos	TCGA-DD-AAE0-01A-01-TS1.D374EF1B-D342-405B-B553-28E96F46B93C.svs	1	1.0100657666261506
1600	LIHC	3	train	TCGA-DD-AADS	pos	TCGA-DD-AADS-01A-01-TS1.E5EE664F-B6DF-4D54-9136-83F3AEC5E1EE.svs	1	1.0100497536945812
1601	LIHC	3	train	TCGA-5C-AAPD	pos	TCGA-5C-AAPD-01A-02-TSB.7E0B2501-A3E4-444E-A399-1B20E75E1A71.svs	1	1.0108185654111768
1602	LIHC	3	train	TCGA-BC-A10W	neg	TCGA-BC-A10W-11A-01-TS1.cbeb048c-0334-4eb2-9cd8-b2aee00f519e.svs	0	0.4965
1603	LIHC	3	train	TCGA-DD-A3A2	neg	TCGA-DD-A3A2-11A-01-TS1.B5A50812-E525-4410-ADB1-61E884B093EC.svs	0	0.4991
1604	LIHC	3	train	TCGA-G3-A25W	neg	TCGA-G3-A25W-11A-01-TSA.C785E8C3-139F-433E-A53E-2C21A4D17069.svs	0	0.4947
1605	LIHC	3	train	TCGA-G3-A25X	neg	TCGA-G3-A25X-11A-01-TSA.F3F4D6A8-1D47-4470-939D-336B437CDCAE.svs	0	0.4947
1606	LIHC	3	train	TCGA-BC-A112	neg	TCGA-BC-A112-11A-01-TS1.2acbbef2-4844-4ba0-b3f6-fc76bcf100a7.svs	0	0.4965
1607	LIHC	3	train	TCGA-DD-A3A6	neg	TCGA-DD-A3A6-11A-01-TSA.BCD0DE1F-CF1E-465E-BA64-C7EC2D4F4C62.svs	0	0.4991
1608	LIHC	3	train	TCGA-ES-A2HT	neg	TCGA-ES-A2HT-11A-01-TSA.798C5C72-3162-4763-BDCB-D6662BE615E2.svs	0	0.4957
1609	LIHC	3	train	TCGA-DD-A4NG	neg	TCGA-DD-A4NG-11A-01-TS1.4EEC75EC-4695-482C-8A62-8A047B257AFF.svs	0	0.4927
1610	LIHC	3	train	TCGA-DD-A4ND	neg	TCGA-DD-A4ND-11A-01-TS1.9F5F3A0E-8132-4BB0-BC33-086C360697FF.svs	0	0.504
1611	LIHC	3	train	TCGA-DD-A3A4	neg	TCGA-DD-A3A4-11A-01-TSA.DA5246F5-24B2-4E7C-8136-D88BF848737C.svs	0	0.4991
1612	LIHC	3	train	TCGA-DD-A4NQ	neg	TCGA-DD-A4NQ-11A-01-TS1.063E3BB0-B89B-4B1B-A990-DFC74D1095E3.svs	0	0.4927
1613	LIHC	3	train	TCGA-DD-A11C	neg	TCGA-DD-A11C-11A-01-TSA.c8fbc9d2-e344-4efd-91b6-bfa81cd5efee.svs	0	0.4965
1614	LIHC	3	train	TCGA-DD-A11B	neg	TCGA-DD-A11B-11A-01-TSA.c795fc59-9efa-439c-8a41-fa26dfc50163.svs	0	0.4965
1615	LIHC	3	train	TCGA-FV-A2QR	neg	TCGA-FV-A2QR-11A-01-TSA.5C14418B-C934-43E6-AB38-C7C00E4BEBB8.svs	0	0.4991
1616	LIHC	3	train	TCGA-DD-A39W	neg	TCGA-DD-A39W-11A-01-TS1.6E800183-4E67-4FBF-A07A-C1973DC5A18F.svs	0	0.4991
1617	LIHC	3	train	TCGA-FV-A3I0	neg	TCGA-FV-A3I0-11A-01-TS1.15941D99-F55B-494A-A730-DA7D68792680.svs	0	0.494
1618	LIHC	3	train	TCGA-BD-A2L6	neg	TCGA-BD-A2L6-11A-02-TSB.7221D4A1-8D53-47DC-986F-04F8BB9F7616.svs	0	0.4957
1619	LIHC	3	train	TCGA-DD-A4NB	neg	TCGA-DD-A4NB-11A-01-TS1.763DACCD-858A-4307-A8C6-4691370A7D5D.svs	0	0.504
1620	LIHC	3	val	TCGA-DD-A4NE	pos	TCGA-DD-A4NE-01A-01-TS1.3D593380-9933-4A5A-8D3D-4429440BCF06.svs	1	0.9824577973015376
1621	LIHC	3	val	TCGA-2Y-A9GT	pos	TCGA-2Y-A9GT-01A-01-TS1.BFE1248B-BB25-4828-AE6E-A4973F4A116C.svs	1	1.0108190295697574
1622	LIHC	3	val	TCGA-BC-A10Z	pos	TCGA-BC-A10Z-01A-01-TS1.146fde04-6d55-4072-ac45-20bd4ebdedc6.svs	1	0.9940146711536192
1623	LIHC	3	val	TCGA-KR-A7K7	pos	TCGA-KR-A7K7-01A-01-TS1.B4B09F85-874E-4825-A81D-B4B908EC60A0.svs	1	0.9872970380078636
1624	LIHC	3	val	TCGA-2Y-A9H6	pos	TCGA-2Y-A9H6-01A-01-TS1.DB35D8E4-81C0-485E-B9F2-B2383B613FE1.svs	1	1.0100430495567176
1625	LIHC	3	val	TCGA-LG-A9QD	pos	TCGA-LG-A9QD-01A-01-TSA.0E90AD01-6489-4BB0-A0DA-D622F3E8682F.svs	1	1.0100141061452512
1626	LIHC	3	val	TCGA-DD-A11D	pos	TCGA-DD-A11D-01A-01-BSA.f198d900-5d22-4bc5-a29b-226106af5399.svs	1	0.9940615285606084
1627	LIHC	3	val	TCGA-EP-A2KB	pos	TCGA-EP-A2KB-01A-01-TS1.3D146FBF-15F0-4778-A8EE-41E9122D30C1.svs	1	0.9920338222874432
1628	LIHC	3	val	TCGA-DD-A39Y	pos	TCGA-DD-A39Y-01A-01-TS1.420E31BE-005F-4149-A7BA-8E24C985D85D.svs	1	0.9872420825281344
1629	LIHC	3	test	TCGA-DD-AAEG	pos	TCGA-DD-AAEG-01A-01-TS1.992F86B6-DA95-4F0E-8004-36E094CC8BFC.svs	1	1.0109155913542427
1630	LIHC	3	test	TCGA-G3-A7M7	pos	TCGA-G3-A7M7-01A-01-TSA.6D6486E1-75BF-47B3-8394-280AD3B2D536.svs	1	1.01
1631	LIHC	3	test	TCGA-DD-A4NV	pos	TCGA-DD-A4NV-01A-01-TS1.4D6EDACF-3717-40FF-A422-01085FB4A451.svs	1	0.9940354050287435
1632	LIHC	3	test	TCGA-ED-A4XI	pos	TCGA-ED-A4XI-01A-01-TSA.B8C7C348-C7F0-4957-BD85-B4EAE2B9DD81.svs	1	0.9860154836683418
1633	LIHC	3	test	TCGA-DD-AAEK	pos	TCGA-DD-AAEK-01A-01-TS1.6BB3847F-8872-4640-9EF7-8264947C2B12.svs	1	1.0108475775072172
1634	LIHC	3	test	TCGA-2V-A95S	pos	TCGA-2V-A95S-01A-01-TS1.88A3BD39-B510-464C-861A-31D32EA198A8.svs	1	1.010032639607032
1635	LIHC	3	test	TCGA-FV-A495	pos	TCGA-FV-A495-01A-01-TS1.5D255A5F-D2BD-4E7C-8472-7C05126973C1.svs	1	0.9920558534974556
1636	LIHC	3	test	TCGA-ED-A7PX	pos	TCGA-ED-A7PX-01A-05-TS5.D9AD57AB-E441-4A5A-9E72-9C4B70E2E651.svs	1	1.0100200779262083
1637	LIHC	3	test	TCGA-DD-AAVZ	pos	TCGA-DD-AAVZ-01A-01-TS1.8CE66E07-1420-41F5-AB16-55352051AA16.svs	1	1.0108158578421118
1638	LIHC	3	val	TCGA-DD-A4NV	neg	TCGA-DD-A4NV-11A-01-TS1.2F5A3C28-577E-4BE6-ADA2-A15B04EEB353.svs	0	0.4927
1639	LIHC	3	val	TCGA-DD-A1E9	neg	TCGA-DD-A1E9-11A-01-TSA.fcc3e0b9-359d-4455-91e9-954e58f28b4e.svs	0	0.4957
1640	LIHC	3	val	TCGA-DD-A4NR	neg	TCGA-DD-A4NR-11A-01-TS1.E12D1400-AADA-4BFF-9C22-0C5AAA622D84.svs	0	0.4927
1641	LIHC	3	val	TCGA-NI-A4U2	neg	TCGA-NI-A4U2-11A-01-TS1.CAFE9F20-895C-44D8-9876-1AFA26D41A23.svs	0	0.4957
1642	LIHC	3	val	TCGA-DD-A4NI	neg	TCGA-DD-A4NI-11A-01-TS1.7BF71F4F-1D63-4B9A-9584-8317C3F3D2B9.svs	0	0.4927
1643	LIHC	3	val	TCGA-K7-A5RF	neg	TCGA-K7-A5RF-11A-01-TSA.9295F7A3-933C-4DDD-9F84-B4D4867B8C54.svs	0	0.504
1644	LIHC	3	val	TCGA-DD-A1EF	neg	TCGA-DD-A1EF-11A-01-TSA.f665409b-9947-406a-814e-c780a737e1e6.svs	0	0.4957
1645	LIHC	3	val	TCGA-EP-A3RK	neg	TCGA-EP-A3RK-11A-01-TS1.4E77B15F-EB57-4CF6-BA54-D83725325708.svs	0	0.4991
1646	LIHC	3	val	TCGA-DD-A3A1	neg	TCGA-DD-A3A1-11A-01-TS1.40CA02B0-CBF2-40A0-9265-6765685B5818.svs	0	0.4991
1647	LIHC	3	test	TCGA-DD-A1EC	neg	TCGA-DD-A1EC-11A-01-TSA.6b3a2e2d-dee8-40c6-b4ab-a782e177dfe7.svs	0	0.4957
1648	LIHC	3	test	TCGA-DD-A39X	neg	TCGA-DD-A39X-11A-01-TS1.E8579A62-FAF0-4483-B94D-E11B0C8608E6.svs	0	0.4991
1649	LIHC	3	test	TCGA-FV-A4ZP	neg	TCGA-FV-A4ZP-11A-01-TS1.75083F14-1441-4C93-AC02-5EEAA4DE0C18.svs	0	0.4957
1650	LIHC	3	test	TCGA-DD-A119	neg	TCGA-DD-A119-11A-01-TSA.2d09dff9-be79-4ca8-b119-807b1742a179.svs	0	0.4965
1651	LIHC	3	test	TCGA-DD-A4NE	neg	TCGA-DD-A4NE-11A-01-TS1.7B5C32EF-CB98-409E-90CA-9CB42973DFE4.svs	0	0.504
1652	LIHC	3	test	TCGA-BC-A10Z	neg	TCGA-BC-A10Z-11A-01-TS1.f37d6139-cd3f-4b74-a79b-f549b190affa.svs	0	0.4965
1653	LIHC	3	test	TCGA-FV-A23B	neg	TCGA-FV-A23B-11A-01-TS1.B1103028-122A-485A-B65B-25285DBCA8E5.svs	0	0.4947
1654	LIHC	3	test	TCGA-DD-A4NK	neg	TCGA-DD-A4NK-11A-01-TS1.75FBA1FE-46B7-489C-BD60-87294E742977.svs	0	0.4927
1655	LIHC	3	test	TCGA-FV-A3I1	neg	TCGA-FV-A3I1-11A-01-TS1.53AE8FAE-76C8-4DF8-A7A4-D2D7341AD540.svs	0	0.494
1656	LIHC	4	train	TCGA-ED-A627	pos	TCGA-ED-A627-01A-01-TSA.03F70782-1164-4933-8F22-CB6339716C07.svs	1	0.9940228274848428
1657	LIHC	4	train	TCGA-XR-A8TE	pos	TCGA-XR-A8TE-01A-01-TS1.8FB46A26-02AB-4DA3-825A-4C5ACFB9EC93.svs	1	1.01
1658	LIHC	4	train	TCGA-5R-AA1C	pos	TCGA-5R-AA1C-01A-01-TS1.2D36A285-8813-4C30-B5BE-FB3F5B49810D.svs	1	1.0100328007274617
1659	LIHC	4	train	TCGA-2Y-A9HB	pos	TCGA-2Y-A9HB-01A-01-TS1.5767FBE4-1C24-43F5-B13B-D484888D5EEE.svs	1	1.0108169150787627
1660	LIHC	4	train	TCGA-DD-AAED	pos	TCGA-DD-AAED-01A-01-TS1.ED1C1701-82BE-4A07-8C21-F30405368837.svs	1	0.994039007844273
1661	LIHC	4	train	TCGA-BC-A112	pos	TCGA-BC-A112-01A-01-MS1.6acde1b7-8da2-482f-a7ad-874defdf5b49.svs	1	1.0020501203902623
1662	LIHC	4	train	TCGA-5C-A9VG	pos	TCGA-5C-A9VG-01A-01-TSA.E5758BB0-4865-4E80-831E-106970CC99B8.svs	1	1.0108169150787627
1663	LIHC	4	train	TCGA-DD-AACX	pos	TCGA-DD-AACX-01A-01-TS1.105BBF6C-AE37-494B-8163-9DD4BD0C2C52.svs	1	1.0108573520949853
1664	LIHC	4	train	TCGA-CC-5258	pos	TCGA-CC-5258-01A-01-BS1.268e33c2-e3bf-48ee-8b7f-e26747725c03.svs	0	0.5015
1665	LIHC	4	train	TCGA-G3-A5SK	pos	TCGA-G3-A5SK-01A-01-TSA.D566B541-80F8-4B70-8536-D8621B8E8829.svs	1	0.9940423483299248
1666	LIHC	4	train	TCGA-DD-AAD1	pos	TCGA-DD-AAD1-01A-01-TS1.E1462962-DD2B-4CCE-9938-4754730113D0.svs	1	1.0108692075953989
1667	LIHC	4	train	TCGA-G3-A3CI	pos	TCGA-G3-A3CI-01A-01-TSA.C76D3972-3218-4550-B8DB-A6643E8EA52F.svs	1	0.9872
1668	LIHC	4	train	TCGA-K7-A6G5	pos	TCGA-K7-A6G5-01A-01-TS1.E3FF0B29-4DF9-4951-A1E8-46C948522C63.svs	1	0.9920509530278572
1669	LIHC	4	train	TCGA-G3-A25U	pos	TCGA-G3-A25U-01A-01-TSA.8149A597-F319-4181-BBF3-81BF63EF6A61.svs	1	0.9920323722603028
1670	LIHC	4	train	TCGA-DD-A4NL	pos	TCGA-DD-A4NL-01A-01-TS1.640F38A0-B43A-406B-854E-1EF1877E8576.svs	1	0.9920453599906166
1671	LIHC	4	train	TCGA-DD-AACH	pos	TCGA-DD-AACH-01A-01-TS1.6E7BE422-680A-48CF-9ECE-0B72B2DDEB7C.svs	1	1.01
1672	LIHC	4	train	TCGA-BD-A2L6	pos	TCGA-BD-A2L6-01A-01-TSA.222D70FA-A3E1-46C6-8C6E-B6CE5FB45F57.svs	1	0.9872
1673	LIHC	4	train	TCGA-GJ-A9DB	pos	TCGA-GJ-A9DB-01A-01-TS1.8CC8AD70-5C14-4999-939E-5FEE7D06EDE3.svs	1	1.0108185654111768
1674	LIHC	4	train	TCGA-DD-A115	neg	TCGA-DD-A115-11A-01-TSA.222f45b7-e53f-494d-936a-20d55857181a.svs	0	0.4965
1675	LIHC	4	train	TCGA-DD-A3A1	neg	TCGA-DD-A3A1-11A-01-TS1.40CA02B0-CBF2-40A0-9265-6765685B5818.svs	0	0.4991
1676	LIHC	4	train	TCGA-DD-A4NA	neg	TCGA-DD-A4NA-11A-01-TS1.D7F71C17-43BA-4E0A-B959-5EAD0EB92C95.svs	0	0.504
1677	LIHC	4	train	TCGA-FV-A3I1	neg	TCGA-FV-A3I1-11A-01-TS1.53AE8FAE-76C8-4DF8-A7A4-D2D7341AD540.svs	0	0.494
1678	LIHC	4	train	TCGA-DD-A4NO	neg	TCGA-DD-A4NO-11A-01-TS1.A3C965AE-30BA-49EF-A4BC-FD8C86570888.svs	0	0.4927
1679	LIHC	4	train	TCGA-DD-A4NQ	neg	TCGA-DD-A4NQ-11A-01-TS1.063E3BB0-B89B-4B1B-A990-DFC74D1095E3.svs	0	0.4927
1680	LIHC	4	train	TCGA-BC-A10Q	neg	TCGA-BC-A10Q-11A-01-TS1.e84c8c07-e86d-406d-bf9d-96dde32b6ec7.svs	0	0.4965
1681	LIHC	4	train	TCGA-DD-A1EI	neg	TCGA-DD-A1EI-11A-01-TSA.a87e9d5c-c643-4cb6-be09-1dcf58b27a60.svs	0	0.4957
1682	LIHC	4	train	TCGA-K7-A5RG	neg	TCGA-K7-A5RG-11A-01-TSA.BA3B0F5D-4834-4FB8-8813-95C72AC631A4.svs	0	0.504
1683	LIHC	4	train	TCGA-BD-A2L6	neg	TCGA-BD-A2L6-11A-02-TSB.7221D4A1-8D53-47DC-986F-04F8BB9F7616.svs	0	0.4957
1684	LIHC	4	train	TCGA-DD-A116	neg	TCGA-DD-A116-11A-01-TS1.459e75e9-20fe-4e3b-8a49-62ffe4d37991.svs	0	0.4965
1685	LIHC	4	train	TCGA-BC-A10Y	neg	TCGA-BC-A10Y-11A-01-TS1.81c40b2f-1516-4800-b865-d30fc84d11f0.svs	0	0.4965
1686	LIHC	4	train	TCGA-DD-A113	neg	TCGA-DD-A113-11A-01-TSA.b6245994-3f7b-4b07-a587-27001dcdbed4.svs	0	0.4965
1687	LIHC	4	train	TCGA-BC-A10U	neg	TCGA-BC-A10U-11A-01-TS1.fe054099-7b44-4a87-84c3-00a0b421719e.svs	0	0.4965
1688	LIHC	4	train	TCGA-DD-A4NL	neg	TCGA-DD-A4NL-11A-01-TS1.E410DB23-ED45-41ED-ABB5-084DD0095612.svs	0	0.4927
1689	LIHC	4	train	TCGA-DD-A3A2	neg	TCGA-DD-A3A2-11A-01-TS1.B5A50812-E525-4410-ADB1-61E884B093EC.svs	0	0.4991
1690	LIHC	4	train	TCGA-DD-A1EF	neg	TCGA-DD-A1EF-11A-01-TSA.f665409b-9947-406a-814e-c780a737e1e6.svs	0	0.4957
1691	LIHC	4	train	TCGA-DD-A39Z	neg	TCGA-DD-A39Z-11A-02-TS2.237ABA64-5148-4D39-A977-09C07FC55108.svs	0	0.4991
1692	LIHC	4	val	TCGA-CC-A7IL	pos	TCGA-CC-A7IL-01A-01-TS1.341A8978-FD70-46CC-9030-518AB57B04AA.svs	1	1.0100427001127397
1693	LIHC	4	val	TCGA-EP-A3JL	pos	TCGA-EP-A3JL-01A-01-TSA.3CF52B04-3728-476D-8EF7-674E1F33F893.svs	1	0.9920640545045863
1694	LIHC	4	val	TCGA-G3-A3CK	pos	TCGA-G3-A3CK-01A-01-TSA.AF81E61A-90C0-43FE-B12E-5C79510AD17E.svs	1	0.992018175599746
1695	LIHC	4	val	TCGA-CC-A123	pos	TCGA-CC-A123-01A-01-BSA.ca919152-a901-41e9-ad5e-6a68e30fa121.svs	1	0.9940131328612196
1696	LIHC	4	val	TCGA-DD-AACL	pos	TCGA-DD-AACL-01A-01-TS1.3975F3BD-B7B1-46B9-8BE5-66E761C500EA.svs	1	1.0108280692568763
1697	LIHC	4	val	TCGA-G3-AAV6	pos	TCGA-G3-AAV6-01A-02-TS2.F5FB59A1-02AD-40D5-A496-F4C3B6F3072A.svs	1	1.0108158578421118
1698	LIHC	4	val	TCGA-DD-A11D	pos	TCGA-DD-A11D-01A-01-BSA.f198d900-5d22-4bc5-a29b-226106af5399.svs	1	0.9940615285606084
1699	LIHC	4	val	TCGA-ED-A82E	pos	TCGA-ED-A82E-01A-01-TSA.F46F3C25-68E7-49B2-8562-81F0B55E3E73.svs	1	1.0100168445630422
1700	LIHC	4	val	TCGA-ES-A2HS	pos	TCGA-ES-A2HS-01A-01-TSA.13D18AFF-8D37-4CAF-B640-36FD28C7DE78.svs	1	0.9872
1701	LIHC	4	test	TCGA-ED-A7PY	pos	TCGA-ED-A7PY-01A-01-TSA.4B42971A-A109-4C19-AA70-AC2DB0BA2936.svs	1	1.0108664183584768
1702	LIHC	4	test	TCGA-G3-A25X	pos	TCGA-G3-A25X-01A-01-TSA.475CED16-BD9E-4353-A6D3-124A51C71716.svs	1	0.9920146082858826
1703	LIHC	4	test	TCGA-BC-4072	pos	TCGA-BC-4072-01B-01-TS1.cdb88c23-d360-4400-9017-d8e2f253ddee.svs	1	0.9872
1704	LIHC	4	test	TCGA-UB-A7MC	pos	TCGA-UB-A7MC-01A-01-TSA.4EC5DB39-BC40-4687-BFFD-258B7E7BBA6B.svs	1	1.0108561476661146
1705	LIHC	4	test	TCGA-DD-AAE0	pos	TCGA-DD-AAE0-01A-01-TS1.D374EF1B-D342-405B-B553-28E96F46B93C.svs	1	1.0100657666261506
1706	LIHC	4	test	TCGA-2Y-A9H5	pos	TCGA-2Y-A9H5-01A-01-TS1.31524611-C3F4-429F-8AD3-8FFB8CAFEBF1.svs	1	1.0100431623931625
1707	LIHC	4	test	TCGA-ZP-A9D1	pos	TCGA-ZP-A9D1-01A-01-TS1.561F5200-D9F2-4699-9184-7F59CB463E9F.svs	1	1.0100401175722908
1708	LIHC	4	test	TCGA-RC-A7SK	pos	TCGA-RC-A7SK-01A-01-TS1.9EE8C3A7-BEAD-4C8B-91B2-7B4DB61B5957.svs	1	1.01
1709	LIHC	4	test	TCGA-MI-A75G	pos	TCGA-MI-A75G-01A-01-TS1.F6C3BFDB-80E2-4E4C-921B-73B28EE44CCD.svs	1	0.9872
1710	LIHC	4	val	TCGA-BC-A216	neg	TCGA-BC-A216-11A-01-TSA.4a81c1fe-c566-4a53-86eb-697d4c085815.svs	0	0.4965
1711	LIHC	4	val	TCGA-DD-A1EJ	neg	TCGA-DD-A1EJ-11A-01-TSA.9b6a9496-d505-4bcf-96c5-72e2ff81c88d.svs	0	0.4957
1712	LIHC	4	val	TCGA-ES-A2HS	neg	TCGA-ES-A2HS-11A-01-TSA.0F0A1F59-FF9D-43D8-9DBE-FEE01197806A.svs	0	0.4957
1713	LIHC	4	val	TCGA-DD-A4NH	neg	TCGA-DD-A4NH-11A-01-TS1.B7FECF97-F42F-42E2-A993-BF8FF32DF6C4.svs	0	0.4927
1714	LIHC	4	val	TCGA-BC-A10X	neg	TCGA-BC-A10X-11A-01-TS1.a10e3fb3-3138-4be4-88c8-8c9caf6e93df.svs	0	0.4965
1715	LIHC	4	val	TCGA-G3-A3CH	neg	TCGA-G3-A3CH-11A-01-TSA.CD0068FC-D624-483B-BF49-6C79B1FA1A68.svs	0	0.4991
1716	LIHC	4	val	TCGA-DD-A4NP	neg	TCGA-DD-A4NP-11A-01-TS1.E5005BFF-F04C-4D8B-8A8D-36320A5F9B54.svs	0	0.4927
1717	LIHC	4	val	TCGA-DD-A114	neg	TCGA-DD-A114-11A-01-TS1.8fce413e-bd5d-487b-a3bd-9230a6f5348b.svs	0	0.4965
1718	LIHC	4	val	TCGA-DD-A3A8	neg	TCGA-DD-A3A8-11A-01-TS1.BAF87ED8-D96C-481A-9D30-0A20A8B60803.svs	0	0.4991
1719	LIHC	4	test	TCGA-DD-A1ED	neg	TCGA-DD-A1ED-11A-01-TSA.1174ca9d-e090-44f2-8144-c6662aa113c0.svs	0	0.4957
1720	LIHC	4	test	TCGA-DD-A3A7	neg	TCGA-DD-A3A7-11A-01-TS1.85828F1E-D3A7-4D44-B5B0-42E686906A51.svs	0	0.4991
1721	LIHC	4	test	TCGA-DD-A1E9	neg	TCGA-DD-A1E9-11A-01-TSA.fcc3e0b9-359d-4455-91e9-954e58f28b4e.svs	0	0.4957
1722	LIHC	4	test	TCGA-DD-A4NK	neg	TCGA-DD-A4NK-11A-01-TS1.75FBA1FE-46B7-489C-BD60-87294E742977.svs	0	0.4927
1723	LIHC	4	test	TCGA-BC-A110	neg	TCGA-BC-A110-11A-01-TS1.08bd00bd-2b69-448f-80e9-fa0bae6b37ca.svs	0	0.4965
1724	LIHC	4	test	TCGA-DD-A39Y	neg	TCGA-DD-A39Y-11A-01-TS1.3FBA1D22-203E-426B-A94E-7DF665BE864D.svs	0	0.4991
1725	LIHC	4	test	TCGA-DD-A1EG	neg	TCGA-DD-A1EG-11A-01-TSA.ADAA8B6E-C7DB-4EB9-A0EC-250F9EA9B96E.svs	0	0.4957
1726	LIHC	4	test	TCGA-DD-A1EH	neg	TCGA-DD-A1EH-11A-01-TSA.de8f9703-b70c-4c31-8f04-f8a2246737b9.svs	0	0.4957
1727	LIHC	4	test	TCGA-DD-A3A4	neg	TCGA-DD-A3A4-11A-01-TSA.DA5246F5-24B2-4E7C-8136-D88BF848737C.svs	0	0.4991
1728	LIHC	5	train	TCGA-DD-A39V	pos	TCGA-DD-A39V-01A-01-TS1.112FFA6C-B635-4954-BE78-E832AFF064D5.svs	1	0.9872154908360532
1729	LIHC	5	train	TCGA-EP-A2KB	pos	TCGA-EP-A2KB-01A-01-TS1.3D146FBF-15F0-4778-A8EE-41E9122D30C1.svs	1	0.9920338222874432
1730	LIHC	5	train	TCGA-ES-A2HS	pos	TCGA-ES-A2HS-01A-01-TSA.13D18AFF-8D37-4CAF-B640-36FD28C7DE78.svs	1	0.9872
1731	LIHC	5	train	TCGA-MI-A75G	pos	TCGA-MI-A75G-01A-01-TS1.F6C3BFDB-80E2-4E4C-921B-73B28EE44CCD.svs	1	0.9872
1732	LIHC	5	train	TCGA-DD-AAW1	pos	TCGA-DD-AAW1-01A-01-TS1.1AD13F05-4454-406D-96B5-DBCD89479587.svs	1	1.0100270053475937
1733	LIHC	5	train	TCGA-WJ-A86L	pos	TCGA-WJ-A86L-01A-01-TS1.BB2110E6-35C9-4D54-B0E1-22BAF6696FFA.svs	1	1.01
1734	LIHC	5	train	TCGA-DD-A3A9	pos	TCGA-DD-A3A9-01A-01-TS1.D21278C9-8AE4-4187-AEA4-9A36E4AB7E91.svs	1	0.9920657844945472
1735	LIHC	5	train	TCGA-CC-A5UE	pos	TCGA-CC-A5UE-01A-01-TSA.52BDA259-D65E-4894-BE62-61A09D490FE8.svs	1	0.9920403581831656
1736	LIHC	5	train	TCGA-DD-AACX	pos	TCGA-DD-AACX-01A-01-TS1.105BBF6C-AE37-494B-8163-9DD4BD0C2C52.svs	1	1.0108573520949853
1737	LIHC	5	train	TCGA-DD-AAD8	pos	TCGA-DD-AAD8-01A-01-TS1.2F490B9C-DAFF-4E64-A28C-BE0EED8CEBDF.svs	1	1.0108195175325676
1738	LIHC	5	train	TCGA-BC-A10X	pos	TCGA-BC-A10X-01A-01-MS1.736ef683-adc2-4ffe-9370-5c5ba18fb747.svs	1	1.0020281904118835
1739	LIHC	5	train	TCGA-DD-AAED	pos	TCGA-DD-AAED-01A-01-TS1.ED1C1701-82BE-4A07-8C21-F30405368837.svs	1	0.994039007844273
1740	LIHC	5	train	TCGA-DD-AACW	pos	TCGA-DD-AACW-01A-01-TS1.FBF9CC64-0DC0-4D86-909E-0951E4BEC1BE.svs	1	1.0108190295697574
1741	LIHC	5	train	TCGA-BC-4072	pos	TCGA-BC-4072-01B-01-TS1.cdb88c23-d360-4400-9017-d8e2f253ddee.svs	1	0.9872
1742	LIHC	5	train	TCGA-LG-A9QD	pos	TCGA-LG-A9QD-01A-01-TSA.0E90AD01-6489-4BB0-A0DA-D622F3E8682F.svs	1	1.0100141061452512
1743	LIHC	5	train	TCGA-4R-AA8I	pos	TCGA-4R-AA8I-01A-01-TSA.80DCD322-2FEC-4120-87B7-62C500604831.svs	1	1.01
1744	LIHC	5	train	TCGA-RC-A7S9	pos	TCGA-RC-A7S9-01A-01-TS1.4322E43C-4255-4D67-9A7F-9955752AFDE7.svs	1	1.0100756592089493
1745	LIHC	5	train	TCGA-CC-A8HT	pos	TCGA-CC-A8HT-01A-01-TSA.06673649-CD04-434F-A381-0C33D56450EA.svs	1	1.010853798887486
1746	LIHC	5	train	TCGA-DD-A4NL	neg	TCGA-DD-A4NL-11A-01-TS1.E410DB23-ED45-41ED-ABB5-084DD0095612.svs	0	0.4927
1747	LIHC	5	train	TCGA-BC-A216	neg	TCGA-BC-A216-11A-01-TSA.4a81c1fe-c566-4a53-86eb-697d4c085815.svs	0	0.4965
1748	LIHC	5	train	TCGA-BC-A10U	neg	TCGA-BC-A10U-11A-01-TS1.fe054099-7b44-4a87-84c3-00a0b421719e.svs	0	0.4965
1749	LIHC	5	train	TCGA-DD-A39X	neg	TCGA-DD-A39X-11A-01-TS1.E8579A62-FAF0-4483-B94D-E11B0C8608E6.svs	0	0.4991
1750	LIHC	5	train	TCGA-DD-A113	neg	TCGA-DD-A113-11A-01-TSA.b6245994-3f7b-4b07-a587-27001dcdbed4.svs	0	0.4965
1751	LIHC	5	train	TCGA-DD-A114	neg	TCGA-DD-A114-11A-01-TS1.8fce413e-bd5d-487b-a3bd-9230a6f5348b.svs	0	0.4965
1752	LIHC	5	train	TCGA-EP-A3RK	neg	TCGA-EP-A3RK-11A-01-TS1.4E77B15F-EB57-4CF6-BA54-D83725325708.svs	0	0.4991
1753	LIHC	5	train	TCGA-BC-A10Y	neg	TCGA-BC-A10Y-11A-01-TS1.81c40b2f-1516-4800-b865-d30fc84d11f0.svs	0	0.4965
1754	LIHC	5	train	TCGA-BD-A2L6	neg	TCGA-BD-A2L6-11A-02-TSB.7221D4A1-8D53-47DC-986F-04F8BB9F7616.svs	0	0.4957
1755	LIHC	5	train	TCGA-DD-A4NE	neg	TCGA-DD-A4NE-11A-01-TS1.7B5C32EF-CB98-409E-90CA-9CB42973DFE4.svs	0	0.504
1756	LIHC	5	train	TCGA-BC-A10Z	neg	TCGA-BC-A10Z-11A-01-TS1.f37d6139-cd3f-4b74-a79b-f549b190affa.svs	0	0.4965
1757	LIHC	5	train	TCGA-NI-A4U2	neg	TCGA-NI-A4U2-11A-01-TS1.CAFE9F20-895C-44D8-9876-1AFA26D41A23.svs	0	0.4957
1758	LIHC	5	train	TCGA-DD-A3A7	neg	TCGA-DD-A3A7-11A-01-TS1.85828F1E-D3A7-4D44-B5B0-42E686906A51.svs	0	0.4991
1759	LIHC	5	train	TCGA-FV-A23B	neg	TCGA-FV-A23B-11A-01-TS1.B1103028-122A-485A-B65B-25285DBCA8E5.svs	0	0.4947
1760	LIHC	5	train	TCGA-DD-A11A	neg	TCGA-DD-A11A-11A-01-TSA.2254cd96-238f-4ed6-8985-f7bde1e684d6.svs	0	0.4965
1761	LIHC	5	train	TCGA-BD-A3ER	neg	TCGA-BD-A3ER-11A-01-TSA.60700810-4C9D-4B94-AC1A-89D342AEA7A4.svs	0	0.4991
1762	LIHC	5	train	TCGA-BC-A10S	neg	TCGA-BC-A10S-11A-01-TS1.cc99664f-dafc-4710-9a3a-4f812e0a0be3.svs	0	0.4965
1763	LIHC	5	train	TCGA-BD-A3EP	neg	TCGA-BD-A3EP-11A-01-TSA.DE5ED1EC-9773-43F6-82CD-AFBAD634C52A.svs	0	0.4957
1764	LIHC	5	val	TCGA-DD-A73B	pos	TCGA-DD-A73B-01A-01-TS1.BF8D2581-BABE-4556-94D4-F761F9E64503.svs	1	0.9872
1765	LIHC	5	val	TCGA-GJ-A9DB	pos	TCGA-GJ-A9DB-01A-01-TS1.8CC8AD70-5C14-4999-939E-5FEE7D06EDE3.svs	1	1.0108185654111768
1766	LIHC	5	val	TCGA-K7-A5RG	pos	TCGA-K7-A5RG-01A-01-TSA.501A6C66-8189-4C92-B5F1-307E1E405C5A.svs	1	0.9920570756120018
1767	LIHC	5	val	TCGA-ED-A7PX	pos	TCGA-ED-A7PX-01A-05-TS5.D9AD57AB-E441-4A5A-9E72-9C4B70E2E651.svs	1	1.0100200779262083
1768	LIHC	5	val	TCGA-2V-A95S	pos	TCGA-2V-A95S-01A-01-TS1.88A3BD39-B510-464C-861A-31D32EA198A8.svs	1	1.010032639607032
1769	LIHC	5	val	TCGA-CC-A9FW	pos	TCGA-CC-A9FW-01A-01-TSA.86642B0A-EBA9-4B55-BC60-5B1D3B60F5AE.svs	1	1.010865131250979
1770	LIHC	5	val	TCGA-K7-A5RF	pos	TCGA-K7-A5RF-01A-01-TSA.3F11A036-324D-482C-B9B1-F1017A1D3072.svs	1	0.9920151756210988
1771	LIHC	5	val	TCGA-EP-A26S	pos	TCGA-EP-A26S-01A-01-TSA.D1D0C41E-FBC5-4E57-9980-E0AD3FCE5E0D.svs	1	0.992054872487256
1772	LIHC	5	val	TCGA-G3-A3CJ	pos	TCGA-G3-A3CJ-01A-01-TS1.FBE46E1E-3CA9-4968-BD56-3EDB27488D5C.svs	1	0.9920969350689224
1773	LIHC	5	test	TCGA-DD-AAE7	pos	TCGA-DD-AAE7-01A-01-TS1.75D3B866-A2DC-4940-BBCB-CFA007E4F8A3.svs	1	1.0108634393305438
1774	LIHC	5	test	TCGA-KR-A7K0	pos	TCGA-KR-A7K0-01A-01-TS1.76635723-DAD6-4012-81CB-709DD7348018.svs	1	0.9872180567749488
1775	LIHC	5	test	TCGA-2Y-A9GT	pos	TCGA-2Y-A9GT-01A-01-TS1.BFE1248B-BB25-4828-AE6E-A4973F4A116C.svs	1	1.0108190295697574
1776	LIHC	5	test	TCGA-BC-A5W4	pos	TCGA-BC-A5W4-01A-01-TS1.CC1EDD30-F600-4EA5-80B2-D9CDCBB3785D.svs	1	0.994010380550566
1777	LIHC	5	test	TCGA-G3-A7M7	pos	TCGA-G3-A7M7-01A-01-TSA.6D6486E1-75BF-47B3-8394-280AD3B2D536.svs	1	1.01
1778	LIHC	5	test	TCGA-FV-A4ZQ	pos	TCGA-FV-A4ZQ-01A-01-TS1.20906AD2-8647-43F6-907E-85B74160C31B.svs	1	0.992047919232827
1779	LIHC	5	test	TCGA-ED-A4XI	pos	TCGA-ED-A4XI-01A-01-TSA.B8C7C348-C7F0-4957-BD85-B4EAE2B9DD81.svs	1	0.9860154836683418
1780	LIHC	5	test	TCGA-DD-AACY	pos	TCGA-DD-AACY-01A-01-TS1.4F0EDE76-5C7B-491C-B9BA-6F9E6BACC8C4.svs	1	1.0108694775770544
1781	LIHC	5	test	TCGA-DD-AACP	pos	TCGA-DD-AACP-01A-01-TS1.C1798B12-E158-4552-9B5F-EAAB2778D76C.svs	1	1.0109628419382801
1782	LIHC	5	val	TCGA-DD-A4NO	neg	TCGA-DD-A4NO-11A-01-TS1.A3C965AE-30BA-49EF-A4BC-FD8C86570888.svs	0	0.4927
1783	LIHC	5	val	TCGA-DD-A1EH	neg	TCGA-DD-A1EH-11A-01-TSA.de8f9703-b70c-4c31-8f04-f8a2246737b9.svs	0	0.4957
1784	LIHC	5	val	TCGA-DD-A11D	neg	TCGA-DD-A11D-11A-01-TSA.6c33ecbf-c190-4514-bef9-95144905f3b8.svs	0	0.4965
1785	LIHC	5	val	TCGA-DD-A4NV	neg	TCGA-DD-A4NV-11A-01-TS1.2F5A3C28-577E-4BE6-ADA2-A15B04EEB353.svs	0	0.4927
1786	LIHC	5	val	TCGA-DD-A4NQ	neg	TCGA-DD-A4NQ-11A-01-TS1.063E3BB0-B89B-4B1B-A990-DFC74D1095E3.svs	0	0.4927
1787	LIHC	5	val	TCGA-FV-A3I0	neg	TCGA-FV-A3I0-11A-01-TS1.15941D99-F55B-494A-A730-DA7D68792680.svs	0	0.494
1788	LIHC	5	val	TCGA-DD-A4NK	neg	TCGA-DD-A4NK-11A-01-TS1.75FBA1FE-46B7-489C-BD60-87294E742977.svs	0	0.4927
1789	LIHC	5	val	TCGA-DD-A1EJ	neg	TCGA-DD-A1EJ-11A-01-TSA.9b6a9496-d505-4bcf-96c5-72e2ff81c88d.svs	0	0.4957
1790	LIHC	5	val	TCGA-DD-A116	neg	TCGA-DD-A116-11A-01-TS1.459e75e9-20fe-4e3b-8a49-62ffe4d37991.svs	0	0.4965
1791	LIHC	5	test	TCGA-DD-A1ED	neg	TCGA-DD-A1ED-11A-01-TSA.1174ca9d-e090-44f2-8144-c6662aa113c0.svs	0	0.4957
1792	LIHC	5	test	TCGA-DD-A118	neg	TCGA-DD-A118-11A-01-TS1.631ac2ee-22b2-4bae-b40e-32ad82d19758.svs	0	0.4965
1793	LIHC	5	test	TCGA-DD-A1EG	neg	TCGA-DD-A1EG-11A-01-TSA.ADAA8B6E-C7DB-4EB9-A0EC-250F9EA9B96E.svs	0	0.4957
1794	LIHC	5	test	TCGA-DD-A4NS	neg	TCGA-DD-A4NS-11A-01-TS1.E249C55A-92A0-4945-A983-99ADFBCA46AF.svs	0	0.4927
1795	LIHC	5	test	TCGA-DD-A3A4	neg	TCGA-DD-A3A4-11A-01-TSA.DA5246F5-24B2-4E7C-8136-D88BF848737C.svs	0	0.4991
1796	LIHC	5	test	TCGA-DD-A1EL	neg	TCGA-DD-A1EL-11A-01-TSA.6911c6d5-28f7-4d83-b77b-bdcab5fadd3d.svs	0	0.4957
1797	LIHC	5	test	TCGA-K7-A5RF	neg	TCGA-K7-A5RF-11A-01-TSA.9295F7A3-933C-4DDD-9F84-B4D4867B8C54.svs	0	0.504
1798	LIHC	5	test	TCGA-DD-A11C	neg	TCGA-DD-A11C-11A-01-TSA.c8fbc9d2-e344-4efd-91b6-bfa81cd5efee.svs	0	0.4965
1799	LIHC	5	test	TCGA-EP-A26S	neg	TCGA-EP-A26S-11A-01-TSA.A3E3C6E7-764E-4735-8DFA-4B120742A6A9.svs	0	0.4957
1800	THCA	1	train	TCGA-DE-A0Y2	pos	TCGA-DE-A0Y2-01A-01-TS1.9a588797-59e0-4210-936a-629c84a4a587.svs	1	0.9940385880549114
1801	THCA	1	train	TCGA-EL-A3T0	pos	TCGA-EL-A3T0-01A-02-TS2.E25A1F79-A7D0-450A-BA6D-C7BDE959A19F.svs	1	0.987231347643846
1802	THCA	1	train	TCGA-DJ-A3UU	pos	TCGA-DJ-A3UU-01A-01-TSA.B6D7163B-271A-481C-ACE4-4534202111EC.svs	1	0.9872482471002216
1803	THCA	1	train	TCGA-ET-A3BO	pos	TCGA-ET-A3BO-01A-01-TS1.9D0682D5-AF8F-4838-8BEF-0B743DD95491.svs	1	0.9872159834207628
1804	THCA	1	train	TCGA-EM-A3SZ	pos	TCGA-EM-A3SZ-01A-01-TS1.58AB7991-322C-4C8F-9508-C9656C6BC2EC.svs	1	0.9920496073944516
1805	THCA	1	train	TCGA-EM-A2CR	pos	TCGA-EM-A2CR-01A-01-TSA.D4ABD822-A470-45DA-81B6-78D976C90988.svs	1	0.9872388416745356
1806	THCA	1	train	TCGA-ET-A2N0	pos	TCGA-ET-A2N0-01A-01-TSA.4AC5E850-FBE2-4FA4-BD42-4262EB37ED7D.svs	1	0.9872655337227826
1807	THCA	1	train	TCGA-EL-A3GV	pos	TCGA-EL-A3GV-01A-01-TS1.17E65706-2CF7-4493-82E6-0D7FDEA158AA.svs	1	0.9920406401166392
1808	THCA	1	train	TCGA-ET-A39K	pos	TCGA-ET-A39K-01A-01-TS1.4BE689D2-0BF1-4BF4-B505-7E604A372A1B.svs	1	0.9920243935862468
1809	THCA	1	train	TCGA-DJ-A2PY	pos	TCGA-DJ-A2PY-01A-01-TSA.D0F6C422-287E-4434-B0B2-0352064CFA8F.svs	1	0.9920211231616602
1810	THCA	1	train	TCGA-DJ-A2QA	pos	TCGA-DJ-A2QA-01A-01-TSA.DBF816D9-F503-4072-84DF-62CB58F50CA8.svs	1	0.9872
1811	THCA	1	train	TCGA-EL-A4K4	pos	TCGA-EL-A4K4-01A-01-TS1.A7A54BBC-0D95-4487-A660-7C562898E51D.svs	1	0.9872450036469731
1812	THCA	1	train	TCGA-EM-A2P0	pos	TCGA-EM-A2P0-01A-01-TSA.55837A20-A861-4552-BE86-15D12462EF9D.svs	1	0.9920804089257492
1813	THCA	1	train	TCGA-BJ-A2N9	pos	TCGA-BJ-A2N9-01A-01-TSA.9CA29DEA-6EB1-4F90-B96D-E6EB71693CD9.svs	1	0.9920315442903558
1814	THCA	1	train	TCGA-EM-A3AQ	pos	TCGA-EM-A3AQ-01A-01-TS1.5C562496-CEB3-445F-89D8-607560279CC6.svs	1	0.9920373038843056
1815	THCA	1	train	TCGA-EL-A3ZS	pos	TCGA-EL-A3ZS-01A-01-TS1.A29E9921-5006-4F1E-BD36-B8EE343D3965.svs	1	0.9872494787489976
1816	THCA	1	train	TCGA-ET-A3BW	pos	TCGA-ET-A3BW-01A-01-TSA.6BBF1538-C0C9-40CF-9DAB-D1F7E32CA92B.svs	1	0.9920540120542378
1817	THCA	1	train	TCGA-DJ-A2PT	pos	TCGA-DJ-A2PT-01A-01-TSA.BA655D24-6021-406E-B49A-33C8C3F42CFE.svs	1	0.987227618621307
1818	THCA	1	train	TCGA-EL-A3T3	neg	TCGA-EL-A3T3-11A-01-TS1.103712B1-2B82-4616-9AAA-FDF215E12878.svs	0	0.4991
1819	THCA	1	train	TCGA-H2-A3RI	neg	TCGA-H2-A3RI-11A-01-TS1.0F47781B-83F9-44B9-AFF6-3D59764CAEA0.svs	0	0.4991
1820	THCA	1	train	TCGA-BJ-A4O9	neg	TCGA-BJ-A4O9-11A-01-TSA.0CA51CBD-9ED1-48FD-95FE-F24033F4A795.svs	0	0.504
1821	THCA	1	train	TCGA-EM-A1YD	neg	TCGA-EM-A1YD-11A-01-TS1.d2f8ee6e-57fe-48ab-bd4f-d663c033b120.svs	0	0.4965
1822	THCA	1	train	TCGA-EL-A4JX	neg	TCGA-EL-A4JX-11A-01-TS1.2D0C3697-41A3-4283-B54F-0AE5B3B5F2AF.svs	0	0.504
1823	THCA	1	train	TCGA-BJ-A2N7	neg	TCGA-BJ-A2N7-11A-01-TSA.2A2F65D1-1FC5-47A4-8A70-B6CD87FB76F7.svs	0	0.4991
1824	THCA	1	train	TCGA-EM-A1CV	neg	TCGA-EM-A1CV-11A-01-TSA.fde3860c-b68c-4c17-941c-ef86cd8fa214.svs	0	0.4957
1825	THCA	1	train	TCGA-EM-A1CU	neg	TCGA-EM-A1CU-11A-01-TSA.9bc89c99-7d38-4747-85e4-38a6742a2d44.svs	0	0.4957
1826	THCA	1	train	TCGA-KS-A4I7	neg	TCGA-KS-A4I7-11A-01-TSA.F0E6F1E4-A06D-4521-894E-926C954470AC.svs	0	0.4927
1827	THCA	1	train	TCGA-EL-A3T6	neg	TCGA-EL-A3T6-11A-01-TS1.3A799F19-2D0C-408C-B2CC-14B91847435F.svs	0	0.494
1828	THCA	1	train	TCGA-EL-A4JV	neg	TCGA-EL-A4JV-11A-01-TS1.E4C5B855-E7FC-48ED-86B5-DC234D6C4B00.svs	0	0.504
1829	THCA	1	train	TCGA-EL-A3H2	neg	TCGA-EL-A3H2-11A-01-TS1.DAC41E9C-A378-4FAD-B1DB-B69C415C23AB.svs	0	0.4991
1830	THCA	1	train	TCGA-EL-A3ZH	neg	TCGA-EL-A3ZH-11A-01-TS1.3E877DD8-9F09-44A6-A0B7-FDDF2C931784.svs	0	0.4927
1831	THCA	1	train	TCGA-EL-A3MY	neg	TCGA-EL-A3MY-11A-01-TSA.B85A50E2-B01A-467D-B044-C0F702B88E2F.svs	0	0.494
1832	THCA	1	train	TCGA-EL-A4K4	neg	TCGA-EL-A4K4-11A-02-TS2.93E9E372-429A-499D-A248-E31C6FD62FAC.svs	0	0.504
1833	THCA	1	train	TCGA-EL-A3ZQ	neg	TCGA-EL-A3ZQ-11A-01-TS1.69A6E5BD-FC58-4F83-81C6-BA3E2302436C.svs	0	0.4927
1834	THCA	1	train	TCGA-BJ-A3PU	neg	TCGA-BJ-A3PU-11A-01-TSA.A25811DD-4928-4209-912F-5EFC0EB41B44.svs	0	0.4957
1835	THCA	1	train	TCGA-EL-A3ZS	neg	TCGA-EL-A3ZS-11A-01-TS1.635DC497-514D-4F8C-9C6B-6C382205E673.svs	0	0.4927
1836	THCA	1	val	TCGA-IM-A420	pos	TCGA-IM-A420-01A-01-TS1.9463E676-CE1C-4B95-A609-595BDC7D3366.svs	1	0.9920137112528103
1837	THCA	1	val	TCGA-EM-A2CS	pos	TCGA-EM-A2CS-01A-01-TS1.6744BEED-AA6A-41A4-A301-8703CEB9DC48.svs	1	0.9872509075907591
1838	THCA	1	val	TCGA-BJ-A0ZH	pos	TCGA-BJ-A0ZH-01A-01-BS1.6546e48b-4e8a-4e55-9a32-5d9276893b2b.svs	1	1.0020370941577337
1839	THCA	1	val	TCGA-BJ-A3F0	pos	TCGA-BJ-A3F0-01A-01-TSA.728CE583-95BE-462B-AFDF-FC0B228DF3DE.svs	1	0.9920144730187136
1840	THCA	1	val	TCGA-J8-A3YG	pos	TCGA-J8-A3YG-01A-01-TS1.3319EAD1-6528-4EE1-9CFE-2D22078085F5.svs	1	0.9872185508117858
1841	THCA	1	val	TCGA-EM-A3AL	pos	TCGA-EM-A3AL-01A-01-TSA.147D4649-3327-424E-95CB-D2B8B89D6B89.svs	1	0.9872558792452828
1842	THCA	1	val	TCGA-EL-A3H8	pos	TCGA-EL-A3H8-01A-01-TS1.DEE9E0AD-3F52-4878-8979-875CEA1EB9A1.svs	1	0.9872166464319438
1843	THCA	1	val	TCGA-ET-A39R	pos	TCGA-ET-A39R-01A-01-TSA.4881BAD4-903A-42C0-812B-BD25186FAE3A.svs	1	0.9872540043763676
1844	THCA	1	val	TCGA-E8-A413	pos	TCGA-E8-A413-01A-02-TSB.47BC1CC0-17A9-4C52-A8C9-8F426C91A9CF.svs	1	0.9872388661417324
1845	THCA	1	test	TCGA-EL-A3CN	pos	TCGA-EL-A3CN-01A-01-TS1.2AECB100-503F-4930-9D53-F8965494BBC1.svs	1	0.9872
1846	THCA	1	test	TCGA-DJ-A2PV	pos	TCGA-DJ-A2PV-01A-01-TSA.4648B3B3-5E29-4C4C-AAE0-3247DD0DC9EC.svs	1	0.9872301171493654
1847	THCA	1	test	TCGA-EM-A3AJ	pos	TCGA-EM-A3AJ-01A-01-TSA.96686754-BB7E-4918-AEB7-2957940138CA.svs	1	0.9872319647714024
1848	THCA	1	test	TCGA-EM-A22J	pos	TCGA-EM-A22J-01A-01-TSA.317ED9F3-A493-4ABF-8D92-DF7528F8EC29.svs	1	0.9940580360875052
1849	THCA	1	test	TCGA-ET-A25O	pos	TCGA-ET-A25O-01A-01-TSA.e8f1502c-146f-4f7f-bedf-a402c3e172b9.svs	1	0.9872384603397226
1850	THCA	1	test	TCGA-CE-A3ME	pos	TCGA-CE-A3ME-01A-01-TSA.A5790D44-407A-45C4-83C5-FEE32604C73F.svs	1	0.9872609985170538
1851	THCA	1	test	TCGA-EL-A3CU	pos	TCGA-EL-A3CU-01A-01-TS1.50FFA0DD-5C5C-4ECF-8B4F-A0969C8E7C2D.svs	1	0.9872116283452697
1852	THCA	1	test	TCGA-DJ-A1QO	pos	TCGA-DJ-A1QO-01A-01-TSA.e754d3c5-9266-4423-811a-1cdb3f176607.svs	1	0.986
1853	THCA	1	test	TCGA-EL-A3H7	pos	TCGA-EL-A3H7-01A-01-TS1.18A17F6D-DDD9-4EE9-B7F7-09A5568C4C95.svs	1	0.992031740820057
1854	THCA	1	val	TCGA-EL-A3MZ	neg	TCGA-EL-A3MZ-11A-01-TS1.47929DFA-EFA7-4E72-A7D0-65AE401CE71F.svs	0	0.494
1855	THCA	1	val	TCGA-BJ-A2N8	neg	TCGA-BJ-A2N8-11A-01-TSA.5BB89100-1194-4FA0-A021-7F518CD8DFD3.svs	0	0.4991
1856	THCA	1	val	TCGA-KS-A4I9	neg	TCGA-KS-A4I9-11A-01-TS1.81107088-7364-4E86-8F22-4C6E53B0C686.svs	0	0.4927
1857	THCA	1	val	TCGA-EL-A4K9	neg	TCGA-EL-A4K9-11A-01-TS1.5EF6F0F5-0ABF-4816-A569-C18F543C0F8F.svs	0	0.504
1858	THCA	1	val	TCGA-BJ-A4O8	neg	TCGA-BJ-A4O8-11A-01-TSA.6719EF17-61BC-4490-ABBE-F4E322A23551.svs	0	0.504
1859	THCA	1	val	TCGA-ET-A2MY	neg	TCGA-ET-A2MY-11B-01-TSA.E5FDE2F6-6A23-487B-9684-9A30C5B5D171.svs	0	0.4991
1860	THCA	1	val	TCGA-EL-A3N2	neg	TCGA-EL-A3N2-11A-01-TS1.11D28C36-2028-47FF-A34D-A9C026853488.svs	0	0.494
1861	THCA	1	val	TCGA-BJ-A45E	neg	TCGA-BJ-A45E-11A-01-TSA.D756950B-F460-4149-9C09-6C5E8CFEA49D.svs	0	0.4957
1862	THCA	1	val	TCGA-EL-A3MW	neg	TCGA-EL-A3MW-11A-01-TSA.CC2D561A-1C41-481E-B5EC-B3CD45FF0CD9.svs	0	0.494
1863	THCA	1	test	TCGA-EL-A3TA	neg	TCGA-EL-A3TA-11A-01-TS1.13D799EF-7669-428E-B4EA-687E66012E7F.svs	0	0.494
1864	THCA	1	test	TCGA-ET-A3DW	neg	TCGA-ET-A3DW-11A-01-TSA.F9486F03-FF45-4F8B-8F4F-0E8527C1FFBE.svs	0	0.4991
1865	THCA	1	test	TCGA-ET-A3DV	neg	TCGA-ET-A3DV-11A-01-TSA.2FB079CE-2F9C-4B20-A0FF-EAFD30A4E016.svs	0	0.4991
1866	THCA	1	test	TCGA-EL-A3MX	neg	TCGA-EL-A3MX-11A-01-TS1.51FB552B-1079-45AE-87E1-B7FCB692D060.svs	0	0.494
1867	THCA	1	test	TCGA-KS-A4I1	neg	TCGA-KS-A4I1-11A-01-TS1.94FDFEFD-A4CF-411A-8C9C-C1D4651BDE3F.svs	0	0.4927
1868	THCA	1	test	TCGA-KS-A41F	neg	TCGA-KS-A41F-11A-01-TS1.D73E4569-C250-47FF-A58E-D4F60CE56E67.svs	0	0.4957
1869	THCA	1	test	TCGA-BJ-A2NA	neg	TCGA-BJ-A2NA-11A-01-TSA.E5B1EB53-28C5-481F-A5D7-B72C42298C89.svs	0	0.4991
1870	THCA	1	test	TCGA-EL-A3T7	neg	TCGA-EL-A3T7-11A-02-TS2.71628B53-6AE1-499D-8B61-52FB64919DA0.svs	0	0.494
1871	THCA	1	test	TCGA-EL-A3ZR	neg	TCGA-EL-A3ZR-11A-01-TS1.7E4BA2AF-6673-4628-B078-E55F77C90699.svs	0	0.4927
1872	THCA	2	train	TCGA-KS-A41F	pos	TCGA-KS-A41F-01A-01-TS1.3692955D-9B62-4487-BC9E-53A85A5E7D0F.svs	1	0.9872406121441502
1873	THCA	2	train	TCGA-CE-A481	pos	TCGA-CE-A481-01A-02-TSB.A6A62595-7B9F-4E50-B456-897231265F61.svs	1	0.9824501907356948
1874	THCA	2	train	TCGA-BJ-A28Z	pos	TCGA-BJ-A28Z-01A-01-TSA.312aabe7-3dbe-4244-aa71-d0c21906747b.svs	1	0.9920211231616602
1875	THCA	2	train	TCGA-EM-A22N	pos	TCGA-EM-A22N-01A-01-TSA.8BBFE977-5002-423C-B415-8B8E2DD3C042.svs	1	0.9940327022566144
1876	THCA	2	train	TCGA-ET-A25R	pos	TCGA-ET-A25R-01A-01-TSA.6f25db1e-fda8-491c-918b-9ac44bb48c08.svs	1	0.9872
1877	THCA	2	train	TCGA-CE-A3MD	pos	TCGA-CE-A3MD-01A-01-TSA.E49568AC-E2DA-4757-986A-E0371B16CD58.svs	1	0.9872
1878	THCA	2	train	TCGA-EL-A4K4	pos	TCGA-EL-A4K4-01A-01-TS1.A7A54BBC-0D95-4487-A660-7C562898E51D.svs	1	0.9872450036469731
1879	THCA	2	train	TCGA-GE-A2C6	pos	TCGA-GE-A2C6-01A-01-TSA.92e4774e-a319-49b9-b1d8-0f657149af4f.svs	1	0.9872
1880	THCA	2	train	TCGA-EM-A3OA	pos	TCGA-EM-A3OA-01A-01-TS1.8939F35B-3736-47D7-BF73-82440D9B1C98.svs	1	0.9920600071619958
1881	THCA	2	train	TCGA-E3-A3DZ	pos	TCGA-E3-A3DZ-01A-01-TSA.C77C9F5F-2593-40A1-A24C-DCF8C5B3830B.svs	1	0.9872447101449277
1882	THCA	2	train	TCGA-BJ-A0ZF	pos	TCGA-BJ-A0ZF-01A-01-TSA.3b8fc41b-422f-4499-9bcc-fcf489348b39.svs	1	1.0020483777520277
1883	THCA	2	train	TCGA-EM-A2CO	pos	TCGA-EM-A2CO-01A-01-TSA.634DA536-845F-49C8-95C0-267DB322F57D.svs	1	0.9872517545085976
1884	THCA	2	train	TCGA-DJ-A3VI	pos	TCGA-DJ-A3VI-01A-01-TSA.B10BDE75-B8CD-4815-8301-0192363FF7A7.svs	1	0.9920140818412384
1885	THCA	2	train	TCGA-EL-A3T8	pos	TCGA-EL-A3T8-01A-02-TS2.E8FB84D3-6BF9-469E-8BB1-3701EF4FD0EA.svs	1	0.9920128121232994
1886	THCA	2	train	TCGA-BJ-A3PR	pos	TCGA-BJ-A3PR-01A-01-TSA.B332B93A-64C6-478A-9B2F-D1801C47489C.svs	1	0.9872273280921272
1887	THCA	2	train	TCGA-KS-A4IB	pos	TCGA-KS-A4IB-01A-01-TS1.D4EB1A1A-CA23-411C-B4EC-C4AB79B6A390.svs	1	0.9940248202157408
1888	THCA	2	train	TCGA-EL-A3MX	pos	TCGA-EL-A3MX-01A-01-TS1.C4511F20-066B-4810-BE3E-B1ECA4455ABA.svs	1	0.9872177146138388
1889	THCA	2	train	TCGA-EL-A3ZN	pos	TCGA-EL-A3ZN-01A-01-TS1.E380CCAD-027A-4393-A63A-9B89F210749A.svs	1	0.9872469916222392
1890	THCA	2	train	TCGA-DO-A1JZ	neg	TCGA-DO-A1JZ-11A-01-TSA.66c69ca0-f472-4588-8a3f-4d490754ed73.svs	0	0.4957
1891	THCA	2	train	TCGA-EL-A3T3	neg	TCGA-EL-A3T3-11A-01-TS1.103712B1-2B82-4616-9AAA-FDF215E12878.svs	0	0.4991
1892	THCA	2	train	TCGA-EL-A3T0	neg	TCGA-EL-A3T0-11A-01-TS1.6DF69C3B-47F1-4B0B-BA62-4718BCA0D44C.svs	0	0.4991
1893	THCA	2	train	TCGA-EL-A4JX	neg	TCGA-EL-A4JX-11A-01-TS1.2D0C3697-41A3-4283-B54F-0AE5B3B5F2AF.svs	0	0.504
1894	THCA	2	train	TCGA-EL-A3T2	neg	TCGA-EL-A3T2-11A-01-TS1.6C35014F-919C-424B-BD64-E23962EAD463.svs	0	0.4991
1895	THCA	2	train	TCGA-EL-A4K4	neg	TCGA-EL-A4K4-11A-02-TS2.93E9E372-429A-499D-A248-E31C6FD62FAC.svs	0	0.504
1896	THCA	2	train	TCGA-EL-A3H2	neg	TCGA-EL-A3H2-11A-01-TS1.DAC41E9C-A378-4FAD-B1DB-B69C415C23AB.svs	0	0.4991
1897	THCA	2	train	TCGA-EL-A3ZT	neg	TCGA-EL-A3ZT-11A-01-TS1.700ABBF6-5EF4-49CB-BC2D-E44BB36D8946.svs	0	0.4927
1898	THCA	2	train	TCGA-GE-A2C6	neg	TCGA-GE-A2C6-11A-01-TSA.fe0c04e3-e9a2-435a-b1a1-b50d0dc7950b.svs	0	0.494
1899	THCA	2	train	TCGA-EL-A3TB	neg	TCGA-EL-A3TB-11A-01-TS1.6E0966C9-1552-4B30-9008-8ACF737CA8C3.svs	0	0.494
1900	THCA	2	train	TCGA-BJ-A45K	neg	TCGA-BJ-A45K-11A-01-TSA.F5C9658B-5254-4739-996D-CE00CB8A9280.svs	0	0.4957
1901	THCA	2	train	TCGA-BJ-A4O8	neg	TCGA-BJ-A4O8-11A-01-TSA.6719EF17-61BC-4490-ABBE-F4E322A23551.svs	0	0.504
1902	THCA	2	train	TCGA-EL-A4K9	neg	TCGA-EL-A4K9-11A-01-TS1.5EF6F0F5-0ABF-4816-A569-C18F543C0F8F.svs	0	0.504
1903	THCA	2	train	TCGA-EM-A1YE	neg	TCGA-EM-A1YE-11A-01-TSA.271d414b-576c-44fb-b95f-ba68da3fc9ea.svs	0	0.4965
1904	THCA	2	train	TCGA-EL-A3ZL	neg	TCGA-EL-A3ZL-11A-01-TS1.1CC208DE-FE38-4920-93D1-A93326251FFC.svs	0	0.4927
1905	THCA	2	train	TCGA-EM-A1YC	neg	TCGA-EM-A1YC-11A-01-TSA.ceb9de6f-a49a-45a3-bc78-a38e44295844.svs	0	0.4965
1906	THCA	2	train	TCGA-EL-A4K1	neg	TCGA-EL-A4K1-11A-01-TSA.00277615-62A0-4E64-BBE3-8D0D7E383E17.svs	0	0.504
1907	THCA	2	train	TCGA-EL-A3ZS	neg	TCGA-EL-A3ZS-11A-01-TS1.635DC497-514D-4F8C-9C6B-6C382205E673.svs	0	0.4927
1908	THCA	2	val	TCGA-KS-A4I1	pos	TCGA-KS-A4I1-01A-01-TS1.01AFA151-76D9-407E-8F21-2180B020A128.svs	1	0.994084387894162
1909	THCA	2	val	TCGA-FY-A3I4	pos	TCGA-FY-A3I4-01A-01-TS1.F2BC1961-25B4-41D7-8202-0FF6485F81F9.svs	1	0.9920190622598
1910	THCA	2	val	TCGA-EM-A4FQ	pos	TCGA-EM-A4FQ-01A-01-TS1.E3A26EC2-CF99-4D77-A376-F086A9B92D5C.svs	1	0.9920533398168138
1911	THCA	2	val	TCGA-EM-A2OV	pos	TCGA-EM-A2OV-01A-01-TSA.E3666CE6-2B6D-44BF-B5A0-B6CE0C10F939.svs	1	0.9872352068473608
1912	THCA	2	val	TCGA-EL-A3ZO	pos	TCGA-EL-A3ZO-01A-01-TS1.D8BDBE03-5839-4460-BCDA-ED755E881ED8.svs	1	0.9872
1913	THCA	2	val	TCGA-DJ-A3VJ	pos	TCGA-DJ-A3VJ-01A-01-TSA.2ED39FA5-2E8F-4740-B68F-2CC406A14613.svs	1	0.9920564010051944
1914	THCA	2	val	TCGA-ET-A2N5	pos	TCGA-ET-A2N5-01A-01-TSA.F7FC6987-3991-4386-A0B9-E9D1BB063AD8.svs	1	0.9920403621766272
1915	THCA	2	val	TCGA-ET-A40Q	pos	TCGA-ET-A40Q-01A-01-TSA.C7C206EF-CD50-41EF-8C93-C46F4CF1E499.svs	1	0.9920183894409016
1916	THCA	2	val	TCGA-ET-A39R	pos	TCGA-ET-A39R-01A-01-TSA.4881BAD4-903A-42C0-812B-BD25186FAE3A.svs	1	0.9872540043763676
1917	THCA	2	test	TCGA-J8-A3YG	pos	TCGA-J8-A3YG-01A-01-TS1.3319EAD1-6528-4EE1-9CFE-2D22078085F5.svs	1	0.9872185508117858
1918	THCA	2	test	TCGA-EM-A22Q	pos	TCGA-EM-A22Q-01A-01-TSA.5DEABFC2-8E26-4804-A9B4-D176730BEA53.svs	1	0.9940144174982594
1919	THCA	2	test	TCGA-FY-A3YR	pos	TCGA-FY-A3YR-01A-01-TSA.8A3295EF-C6C3-4879-A88F-DB3E3C1A9817.svs	1	0.9872253336070622
1920	THCA	2	test	TCGA-DJ-A4V2	pos	TCGA-DJ-A4V2-01A-01-TSA.3A4200B9-DABF-4B74-9783-50EC8688193B.svs	1	0.9824
1921	THCA	2	test	TCGA-EL-A3H8	pos	TCGA-EL-A3H8-01A-01-TS1.DEE9E0AD-3F52-4878-8979-875CEA1EB9A1.svs	1	0.9872166464319438
1922	THCA	2	test	TCGA-EL-A3ZQ	pos	TCGA-EL-A3ZQ-01A-01-TS1.344610D2-AB50-41C6-916E-FF0F08940BF1.svs	1	0.9872
1923	THCA	2	test	TCGA-E3-A3E2	pos	TCGA-E3-A3E2-01A-01-TS1.99283C74-8E16-453D-8E5B-A4480AA29F07.svs	1	0.9920478943813892
1924	THCA	2	test	TCGA-DJ-A13U	pos	TCGA-DJ-A13U-01A-01-TS1.f2b22ef2-dfb1-4c24-805b-1a7cf9a46f11.svs	1	0.9940211629513794
1925	THCA	2	test	TCGA-DJ-A3UW	pos	TCGA-DJ-A3UW-01A-01-TS1.0AAB4BF2-9B56-45BA-ACE8-A23AD5CFF826.svs	1	0.9872241298396556
1926	THCA	2	val	TCGA-EL-A3ZR	neg	TCGA-EL-A3ZR-11A-01-TS1.7E4BA2AF-6673-4628-B078-E55F77C90699.svs	0	0.4927
1927	THCA	2	val	TCGA-EL-A3ZH	neg	TCGA-EL-A3ZH-11A-01-TS1.3E877DD8-9F09-44A6-A0B7-FDDF2C931784.svs	0	0.4927
1928	THCA	2	val	TCGA-ET-A2MX	neg	TCGA-ET-A2MX-11C-01-TS1.1BEC6F74-636B-4B67-99A5-76C4A3ADEEBD.svs	0	0.4927
1929	THCA	2	val	TCGA-EL-A4KD	neg	TCGA-EL-A4KD-11A-01-TS1.8E277FE3-D748-4AA7-AD1A-4F8A72713A29.svs	0	0.504
1930	THCA	2	val	TCGA-ET-A2N5	neg	TCGA-ET-A2N5-11B-01-TS1.E2266304-5727-433B-9356-816A3DA5BA57.svs	0	0.4991
1931	THCA	2	val	TCGA-BJ-A3PU	neg	TCGA-BJ-A3PU-11A-01-TSA.A25811DD-4928-4209-912F-5EFC0EB41B44.svs	0	0.4957
1932	THCA	2	val	TCGA-EL-A3H1	neg	TCGA-EL-A3H1-11A-01-TS1.941F5B20-4294-4D4D-8830-B01B590AF41B.svs	0	0.4957
1933	THCA	2	val	TCGA-EL-A3T9	neg	TCGA-EL-A3T9-11A-01-TS1.E6782630-F7C9-4937-89E2-0CC910E47158.svs	0	0.494
1934	THCA	2	val	TCGA-EL-A3TA	neg	TCGA-EL-A3TA-11A-01-TS1.13D799EF-7669-428E-B4EA-687E66012E7F.svs	0	0.494
1935	THCA	2	test	TCGA-KS-A4I7	neg	TCGA-KS-A4I7-11A-01-TSA.F0E6F1E4-A06D-4521-894E-926C954470AC.svs	0	0.4927
1936	THCA	2	test	TCGA-EL-A3ZQ	neg	TCGA-EL-A3ZQ-11A-01-TS1.69A6E5BD-FC58-4F83-81C6-BA3E2302436C.svs	0	0.4927
1937	THCA	2	test	TCGA-H2-A2K9	neg	TCGA-H2-A2K9-11A-01-TS1.B11DEAB5-578D-4721-AF09-9FF54844E9FD.svs	0	0.4957
1938	THCA	2	test	TCGA-KS-A41J	neg	TCGA-KS-A41J-11A-01-TS1.BA1B283D-1EB5-4C95-8B53-983007776F3F.svs	0	0.4957
1939	THCA	2	test	TCGA-FY-A3TY	neg	TCGA-FY-A3TY-11A-01-TS1.FAC109B8-DC54-4D6B-AC98-A9A8905A166A.svs	0	0.494
1940	THCA	2	test	TCGA-EL-A3ZG	neg	TCGA-EL-A3ZG-11A-01-TS1.9EEF4DA0-4027-4C37-A0E9-EA6A34FE737D.svs	0	0.4927
1941	THCA	2	test	TCGA-BJ-A28X	neg	TCGA-BJ-A28X-11A-01-TSA.C5D2D2B2-0047-4D31-8FF0-433E98147686.svs	0	0.4957
1942	THCA	2	test	TCGA-KS-A4I5	neg	TCGA-KS-A4I5-11A-01-TS1.5EEE8E0C-040D-4F84-B1F2-0CE307F1580D.svs	0	0.4927
1943	THCA	2	test	TCGA-BJ-A2N8	neg	TCGA-BJ-A2N8-11A-01-TSA.5BB89100-1194-4FA0-A021-7F518CD8DFD3.svs	0	0.4991
1944	THCA	3	train	TCGA-BJ-A0ZC	pos	TCGA-BJ-A0ZC-01A-01-BSA.de68a7a4-2d44-4ebd-99dd-4e2386c104fa.svs	1	1.0020618450186698
1945	THCA	3	train	TCGA-FY-A4B3	pos	TCGA-FY-A4B3-01A-01-TS1.697E080E-BD7B-4D78-A5F4-4A823CDA2787.svs	1	0.9872
1946	THCA	3	train	TCGA-EM-A3AO	pos	TCGA-EM-A3AO-01A-01-TSA.8162A617-6DEC-4CE5-B245-C09786DFE437.svs	1	0.9872232347957068
1947	THCA	3	train	TCGA-BJ-A291	pos	TCGA-BJ-A291-01A-01-TSA.77e69b34-2347-4e9f-8d14-01e5861b7901.svs	1	0.9920396582887157
1948	THCA	3	train	TCGA-EL-A4K7	pos	TCGA-EL-A4K7-01A-01-TSA.9C9A3C2D-BB6E-4B79-B998-FE12CCC2943A.svs	1	0.9824601764129368
1949	THCA	3	train	TCGA-FY-A3I4	pos	TCGA-FY-A3I4-01A-01-TS1.F2BC1961-25B4-41D7-8202-0FF6485F81F9.svs	1	0.9920190622598
1950	THCA	3	train	TCGA-DJ-A4UP	pos	TCGA-DJ-A4UP-01A-01-TSA.A78CCC37-62F5-4228-8125-FC75A5E886EF.svs	1	0.9872386652044496
1951	THCA	3	train	TCGA-DJ-A1QF	pos	TCGA-DJ-A1QF-01A-01-TSA.28758e54-9bae-4419-b7a0-881783bec5c0.svs	1	0.9860309440120512
1952	THCA	3	train	TCGA-BJ-A45F	pos	TCGA-BJ-A45F-01A-01-TSA.31E4E900-D01E-494D-AC41-75021B53C0CC.svs	1	0.9872313078777116
1953	THCA	3	train	TCGA-ET-A25R	pos	TCGA-ET-A25R-01A-01-TSA.6f25db1e-fda8-491c-918b-9ac44bb48c08.svs	1	0.9872
1954	THCA	3	train	TCGA-FY-A3BL	pos	TCGA-FY-A3BL-01A-01-TSA.906085D7-8550-43E9-80CC-2B2AF1A78FB4.svs	1	0.9872116272495997
1955	THCA	3	train	TCGA-EM-A2CJ	pos	TCGA-EM-A2CJ-01A-01-TSA.DB7DD53A-238C-4F74-BAF0-3F68345243D9.svs	1	0.9872
1956	THCA	3	train	TCGA-EL-A3D0	pos	TCGA-EL-A3D0-01A-01-TSA.E2BEA843-65AD-4F6C-AB9F-E0C33DCB6540.svs	1	0.9920188325823928
1957	THCA	3	train	TCGA-H2-A2K9	pos	TCGA-H2-A2K9-01A-01-TS1.84A89BE7-7CC5-4CE1-936B-582A825507B3.svs	1	0.992064779980068
1958	THCA	3	train	TCGA-EL-A3CU	pos	TCGA-EL-A3CU-01A-01-TS1.50FFA0DD-5C5C-4ECF-8B4F-A0969C8E7C2D.svs	1	0.9872116283452697
1959	THCA	3	train	TCGA-ET-A25L	pos	TCGA-ET-A25L-01A-01-TSA.e8d25c6e-63d2-4358-80ac-f2b67ca35e48.svs	1	0.9872
1960	THCA	3	train	TCGA-ET-A2N5	pos	TCGA-ET-A2N5-01A-01-TSA.F7FC6987-3991-4386-A0B9-E9D1BB063AD8.svs	1	0.9920403621766272
1961	THCA	3	train	TCGA-EM-A3FK	pos	TCGA-EM-A3FK-01A-01-TS1.E552A686-2754-4D57-882F-84CC417056D1.svs	1	0.9872533852476748
1962	THCA	3	train	TCGA-EL-A4K4	neg	TCGA-EL-A4K4-11A-02-TS2.93E9E372-429A-499D-A248-E31C6FD62FAC.svs	0	0.504
1963	THCA	3	train	TCGA-EL-A3MX	neg	TCGA-EL-A3MX-11A-01-TS1.51FB552B-1079-45AE-87E1-B7FCB692D060.svs	0	0.494
1964	THCA	3	train	TCGA-KS-A4I3	neg	TCGA-KS-A4I3-11A-01-TSA.47E94B3F-966D-4CD0-BCD3-28A351D06B94.svs	0	0.4927
1965	THCA	3	train	TCGA-DO-A1JZ	neg	TCGA-DO-A1JZ-11A-01-TSA.66c69ca0-f472-4588-8a3f-4d490754ed73.svs	0	0.4957
1966	THCA	3	train	TCGA-E8-A2JQ	neg	TCGA-E8-A2JQ-11A-01-TS1.AA9017F4-9C53-4348-91DB-F34524FB6846.svs	0	0.4991
1967	THCA	3	train	TCGA-EM-A1YE	neg	TCGA-EM-A1YE-11A-01-TSA.271d414b-576c-44fb-b95f-ba68da3fc9ea.svs	0	0.4965
1968	THCA	3	train	TCGA-KS-A4I9	neg	TCGA-KS-A4I9-11A-01-TS1.81107088-7364-4E86-8F22-4C6E53B0C686.svs	0	0.4927
1969	THCA	3	train	TCGA-EL-A3T6	neg	TCGA-EL-A3T6-11A-01-TS1.3A799F19-2D0C-408C-B2CC-14B91847435F.svs	0	0.494
1970	THCA	3	train	TCGA-EL-A3H2	neg	TCGA-EL-A3H2-11A-01-TS1.DAC41E9C-A378-4FAD-B1DB-B69C415C23AB.svs	0	0.4991
1971	THCA	3	train	TCGA-BJ-A28T	neg	TCGA-BJ-A28T-11A-01-TSA.453266ad-f272-4715-bbf2-216bb9fc3aaa.svs	0	0.4957
1972	THCA	3	train	TCGA-BJ-A2NA	neg	TCGA-BJ-A2NA-11A-01-TSA.E5B1EB53-28C5-481F-A5D7-B72C42298C89.svs	0	0.4991
1973	THCA	3	train	TCGA-EL-A3ZP	neg	TCGA-EL-A3ZP-11A-01-TS1.C0A3D79F-B512-47AC-9049-D76AC1A01B4F.svs	0	0.4927
1974	THCA	3	train	TCGA-KS-A4I5	neg	TCGA-KS-A4I5-11A-01-TS1.5EEE8E0C-040D-4F84-B1F2-0CE307F1580D.svs	0	0.4927
1975	THCA	3	train	TCGA-EL-A4JW	neg	TCGA-EL-A4JW-11A-01-TSA.0A0D590D-1F96-4CA6-BCC3-B057847A32D1.svs	0	0.504
1976	THCA	3	train	TCGA-EL-A3TA	neg	TCGA-EL-A3TA-11A-01-TS1.13D799EF-7669-428E-B4EA-687E66012E7F.svs	0	0.494
1977	THCA	3	train	TCGA-KS-A4I7	neg	TCGA-KS-A4I7-11A-01-TSA.F0E6F1E4-A06D-4521-894E-926C954470AC.svs	0	0.4927
1978	THCA	3	train	TCGA-KS-A41I	neg	TCGA-KS-A41I-11A-01-TS1.7F0F431A-B840-4590-8C65-886C0E3BFCA4.svs	0	0.4957
1979	THCA	3	train	TCGA-EL-A4K9	neg	TCGA-EL-A4K9-11A-01-TS1.5EF6F0F5-0ABF-4816-A569-C18F543C0F8F.svs	0	0.504
1980	THCA	3	val	TCGA-ET-A3DR	pos	TCGA-ET-A3DR-01A-01-TSA.EA7B56D5-D8D1-4E9C-B2AB-E91F3DB91731.svs	1	0.9872634229912626
1981	THCA	3	val	TCGA-FE-A3PA	pos	TCGA-FE-A3PA-01A-01-TS1.8C227DCF-B1F4-44DD-A354-CBCCC5DF6BA7.svs	1	0.987304753820034
1982	THCA	3	val	TCGA-DJ-A2QB	pos	TCGA-DJ-A2QB-01A-01-TSA.0D5003B3-874C-4AF3-A06C-FA8CAE4F758D.svs	1	0.992019786181586
1983	THCA	3	val	TCGA-EL-A3GO	pos	TCGA-EL-A3GO-01A-01-TS1.0248B635-BEE4-44ED-980C-EFFDFA4059A2.svs	1	0.99203086839517
1984	THCA	3	val	TCGA-EM-A1YD	pos	TCGA-EM-A1YD-01A-01-TSA.9279d7f9-331f-493a-9d22-8d8880a7455f.svs	1	0.9824267538126364
1985	THCA	3	val	TCGA-EL-A3GQ	pos	TCGA-EL-A3GQ-01A-01-TS1.3C9E2D21-3B2B-4AD8-AD21-28D90D986B83.svs	1	0.9872237262064988
1986	THCA	3	val	TCGA-BJ-A0Z2	pos	TCGA-BJ-A0Z2-01A-01-TSA.e86dad28-523e-49b9-8866-e58c320c6ecd.svs	1	1.0020145015630426
1987	THCA	3	val	TCGA-ET-A39N	pos	TCGA-ET-A39N-01A-01-TSA.C38FCE19-9558-4035-9F0B-AD05B9BE321D.svs	1	0.9920411577596248
1988	THCA	3	val	TCGA-EM-A2P3	pos	TCGA-EM-A2P3-01A-01-TS1.AF79B59A-22E7-4ED9-B23B-F74C16E96237.svs	1	0.9920685659091996
1989	THCA	3	test	TCGA-FE-A239	pos	TCGA-FE-A239-01A-01-TSA.773087bc-320c-4f4c-9ecc-2f1512ee11a7.svs	1	0.9920662755105903
1990	THCA	3	test	TCGA-EL-A4JX	pos	TCGA-EL-A4JX-01A-01-TSA.499EAC72-D303-4451-810B-1C00DAEFC4FB.svs	1	0.9872241865934926
1991	THCA	3	test	TCGA-ET-A2N0	pos	TCGA-ET-A2N0-01A-01-TSA.4AC5E850-FBE2-4FA4-BD42-4262EB37ED7D.svs	1	0.9872655337227826
1992	THCA	3	test	TCGA-E3-A3E5	pos	TCGA-E3-A3E5-01A-01-TSA.6EF5851D-B6E6-4F14-A088-CD56CB957A3B.svs	1	0.9920563861123164
1993	THCA	3	test	TCGA-ET-A3BQ	pos	TCGA-ET-A3BQ-01B-01-TSA.BDAC8AAD-EFC3-4D6C-B4AF-924692477B30.svs	1	0.9872
1994	THCA	3	test	TCGA-FY-A3NM	pos	TCGA-FY-A3NM-01A-01-TS1.EC3B90FA-C761-4B46-8C1D-89A22E446A8F.svs	1	0.992094400322684
1995	THCA	3	test	TCGA-L6-A4ET	pos	TCGA-L6-A4ET-01A-01-TS1.E3805FC3-DB4D-4E60-B4F2-3E18EB904782.svs	1	0.9920146082858826
1996	THCA	3	test	TCGA-FK-A3SG	pos	TCGA-FK-A3SG-01A-01-TS1.5951A4DB-4B0D-4B2B-975B-3CE92E185565.svs	1	0.9920471191600286
1997	THCA	3	test	TCGA-BJ-A45J	pos	TCGA-BJ-A45J-01A-01-TSA.6B9AD2F4-2F69-49B7-87C7-547B1F702569.svs	1	0.9872
1998	THCA	3	val	TCGA-H2-A3RI	neg	TCGA-H2-A3RI-11A-01-TS1.0F47781B-83F9-44B9-AFF6-3D59764CAEA0.svs	0	0.4991
[truncated: 2,321 more rows]
